# Supplementary material for: PyamilySeq: exposing the fragility of conventional gene (re)clustering and prokaryotic pangenomic inference methods
Source: NAR Genom Bioinform. 2026 Jan 6;8(1):lqaf198. doi: 10.1093/nargab/lqaf198 (PMC12770986; doi:10.1093/nargab/lqaf198)
Supplement: lqaf198_Supplemental_Files [file lqaf198_supplemental_files.zip]

Archive with 3 entries (3 files):
- PyamilySeq_Supp_3.pdf
- Supplementary_File_1.csv
- Supplementary_File_2.tsv
