# Supplementary material for: PyamilySeq: exposing the fragility of conventional gene (re)clustering and prokaryotic pangenomic inference methods
Source: NAR Genom Bioinform. 2026 Jan 6;8(1):lqaf198. doi: 10.1093/nargab/lqaf198 (PMC12770986; doi:10.1093/nargab/lqaf198)
Supplement: lqaf198_Supplemental_Files [file lqaf198_supplemental_files.zip › Supplementary_File_1.csv]

Original Cluster in Roary �roary_default_aligned_8cpu
group_21463																																										ENSB_MEhPvaPdHl6I_vb
New groups formed by splitting group_21463 with � -s dont split paralogs
ID	Found_In_First_Column
group_38063	ENSB_0p8Wi4DNEFVeKpy'	'ENSB_2ISyrMNXS2W86UJ'	'ENSB_3iXC9lcmFgjJIXv'	'ENSB_45eaas5h_GsdP_y'	'ENSB_4R9Grfo7wRkSYke'	'ENSB_4_Nz5JKM7w7cr1z'	'ENSB_5nrWZUjBzvh8kDI'	'ENSB_65EAuC2NNh7_2m1'	'ENSB_7mje4Nl15r8nrvb'	'ENSB_8skyubiG2wNyDFj'	'ENSB_9Bc9-mVSb4JcH7l'	'ENSB_9Ka-IB_TBUDqDbr'	'ENSB_AyIHMLQUV_ij6Y5'	'ENSB_B7zoHkdFf7ZL_Q9'	'ENSB_Bfv-pzHI0k29Njk'	'ENSB_BxHBLt6-4VSYmZ0'	'ENSB_CePFyWhfLASTa_L'	'ENSB_EpRJ85Z70dP0XA6'	'ENSB_HKKpJDvio5wZWBM'	'ENSB_HnRxr2gLd5dTUdk'	'ENSB_I1x137fTrEqKJT1'	'ENSB_JciH1pqn7s1MSpA'	'ENSB_K07yYJSC9wJ45VL'	'ENSB_KNN_4AwQ_VWtAi6'	'ENSB_MrvKos1gnNX1Ulp'	'ENSB_N5YEDfbrcoM3zK3'	'ENSB_ODh9b6YwieNKL4C'	'ENSB_TNMgKEmkdqeNbTj'	'ENSB_VCprya5FQfNaFDY'	'ENSB_Yjul3T2rbDTreio'	'ENSB_Yo9VBvGgl6icmHK'	'ENSB_Zjv4c34egP2JynK'	'ENSB__jcIbf6WgxB2pEO'	'ENSB__le4v2hkRXcT0QB'	'ENSB_a7AyKIXe9IWei7u'	'ENSB_a8V5XW0p8G-UTr9'	'ENSB_aSpgC8apZK1Q5eq'	'ENSB_aeQ1HI2qhd9kO2z'	'ENSB_bO4n-hANLbiTb9V'	'ENSB_bcSHZ9Zgoe8CSof'	'ENSB_c5b0C7DZ89kXiMV'	'ENSB_cwk2JML3CQDVRg2'	'ENSB_dFxx-MiZpf9f8gU'	'ENSB_dX8XEnlvK3n5wY2'	'ENSB_e3X5qbZTHaaX4I2'	'ENSB_eCQDbHDVFp8IgTg'	'ENSB_eI5vF3SkGn--3CK'	'ENSB_gMUX6IP14wWKnTn'	'ENSB_gdtyo6GykBwf4N3'
group_38059	ENSB_0R7itRcVcC1dKIU'	'ENSB_0tukj4MUFh8_d0L'	'ENSB_5vQXGQSO_OFSkEd'	'ENSB_6iDIhtxafUiiQt_'	'ENSB_7UoDw-_QzFeFLOO'	'ENSB_7xnV5pWd0q6jj9W'	'ENSB_A8rInIrQOYavl0a'	'ENSB_BXz1bUm-DHfQsmw'	'ENSB_C1Uga-4-A3nS5x8'	'ENSB_CaXKWY9ylTYRS3Q'	'ENSB_EYCxC55o3qJBdTM'	'ENSB_FU40tLusk1FVFdy'	'ENSB_Fl2EqVhLvloxe10'	'ENSB_GSyISLZOte0VW0r'	'ENSB_JEaoVDTG8PbaOtz'	'ENSB_JV8xovkRd_UdPWO'	'ENSB_KzG0BXO1RyRL0iT'	'ENSB_LGdF5_9utDj24Rl'	'ENSB_LljN7pyGQWwpD_q'	'ENSB_Namyi2gDchWTrHf'	'ENSB_NyR4n_xWgQ5dAsS'	'ENSB_OaRhSBVkonY9_Nz'	'ENSB_Po4zRAkpY9-0DNQ'	'ENSB_S3eKeHTGn9fWrvJ'	'ENSB_SDs4cgypp3Xs4ed'	'ENSB_SK2fqwlmwCokQ11'	'ENSB_T6313eKnzLT4Yln'	'ENSB_TBZF0PTSdGEntbn'	'ENSB_UB-bLEzRDOvKc3x'	'ENSB_VZ6eF25WoCVH6aj'	'ENSB_Vd53zgBxX6A3EDo'	'ENSB_X7iHB6yNsi0K3LI'	'ENSB_XjRC_hLW8Uu0ObU'	'ENSB_XvEUMTWzig2zPQc'	'ENSB_YEgyo7NaziOEGC7'	'ENSB_Z5IQZLKT3WWEwim'	'ENSB__mBGvAGgtn6okYC'	'ENSB_a3BYVFxpD__PeAo'	'ENSB_aUlPluseinVzjc-'	'ENSB_aqbJDTzUjDFQb68'	'ENSB_cwPfnfeOOnZlofV'	'ENSB_duQlXfl191B9yEh'	'ENSB_e3ypDvYVwF6qw4S'	'ENSB_ejbfTouv18AMTAy'	'ENSB_ep6QGFia_AHeDca'	'ENSB_fCZACluyY2SdQO9'	'ENSB_fH8-6TnDTY7GCkJ'	'ENSB_gn-Q_oQX_bsQKO_'	'ENSB_gn-ogwbtPVsyCkS'
group_38062	ENSB_-O2te8s5LpGDLKb'	'ENSB_-feUWMMWVJ-WEiN'	'ENSB_-k-e0r06zacziIf'	'ENSB_0v-IkkjzIbD94aH'	'ENSB_50oYt1vxZiGzkON'	'ENSB_5ab3yjm8_MfEFGD'	'ENSB_5eyYRgUJFFmGdLH'	'ENSB_6NW5e6K4FFtOXhm'	'ENSB_6Tbc_VSiBYg6B6e'	'ENSB_7ylVv6YDGUw4kCm'	'ENSB_8jDdhxbjT8JuCla'	'ENSB_CBLehSfn0Bq51Oq'	'ENSB_CmlPgTyVOrxVKjk'	'ENSB_DJB3abGLGilOaYS'	'ENSB_E5eUmBSfs5acdrG'	'ENSB_EhnY4jwYsVanrmy'	'ENSB_EyQzOfb58yneAA2'	'ENSB_FE9ivcuFrAsmXXH'	'ENSB_FlUbvvBj3-88FiS'	'ENSB_GLLurF96PoPwaVd'	'ENSB_HUSszi_D0IY1p9g'	'ENSB_IXM2NJ5mZn9CYVR'	'ENSB_IifqHDoa2P7Bi1J'	'ENSB_JNwzTrNfF9tN8E4'	'ENSB_K4ATUwUkVYiP0tc'	'ENSB_KPV0ucrWXw0ddq_'	'ENSB_Kbm_YxWLeI6zSX5'	'ENSB_LhrRWVpkRfMPBQA'	'ENSB_LsC4IwWbeuvgm9M'	'ENSB_MUWFJIo-Acwcx8z'	'ENSB_OKa1d2n22NmX_Nk'	'ENSB_PDs-jmNeFcd7yJ1'	'ENSB_QWWqddvj32hSqf6'	'ENSB_Se9NKGMEtXDbG-H'	'ENSB_SfFuka149y_3zMR'	'ENSB_T0H_zuUOo-ZFp-g'	'ENSB_T5M2kv-X10RcsfT'	'ENSB_Unj60ZEkQjNvn_M'	'ENSB_UsVYWC15V4O5QRk'	'ENSB_WCG30OuQHdzFxSk'	'ENSB_WJ1M2zJg7xQPKbh'	'ENSB_WKmTIwa-8iM_2D5'	'ENSB_WdHkcUXbZEg969q'	'ENSB_Y3urLUlH5vJsYnp'	'ENSB_YG6diMohDwytzjC'	'ENSB_YaEybD20oLwOSyi'	'ENSB_ZkZO11E92V9oW-5'	'ENSB__XoDFSOsUmKGsP6'	'ENSB__i24gH8Ir6GLi9T'
group_38067	ENSB_0Zi1b7HviMeDhnY'	'ENSB_0fE3WmzEDOCOrQ6'	'ENSB_1ilDxphmYSB9M6p'	'ENSB_1pqAU6ax3qvDuDP'	'ENSB_2L78K71DXhrgJ9S'	'ENSB_2PkXf4spOkXR1oS'	'ENSB_3-5xcAgceyqt_aK'	'ENSB_5eqtYFHI0GKJb-W'	'ENSB_5rl45uhDFTz4Nf2'	'ENSB_5ufDSywtTqE4mF8'	'ENSB_65-I0QWBuwzncMM'	'ENSB_6Pl_y0TbvPhqAhe'	'ENSB_8UCxfg7AHXUzp5O'	'ENSB_8guwyhgWsyZQoW0'	'ENSB_8wb59DPAP9tOZFo'	'ENSB_9cOBjlW9bJdBFoc'	'ENSB_AZqHsbR7X2tVmNR'	'ENSB_BDpF1N7EFQmWHKz'	'ENSB_BItvfmTHPgbs1XG'	'ENSB_CXfHj-r3p_Hyub6'	'ENSB_Eu93DDE3HkQUpqi'	'ENSB_FZI4VQ47y-Ygesz'	'ENSB_GiLidkLBiSQppDt'	'ENSB_HLlCBiOg476ec_c'	'ENSB_HdvItFKd6D5gxnu'	'ENSB_IM96Okfj4acJYIt'	'ENSB_Kbh7i0A7LOp-jcd'	'ENSB_KhHv2Cwljwk7WdM'	'ENSB_LAL5skT5yaEas4O'	'ENSB_LV1OmnI1UlH_h4-'	'ENSB_M8SQThyxNThcfHE'	'ENSB_MIm6lVV9QS-e0QU'	'ENSB_N7jTVmNZkfYruLQ'	'ENSB_Nq5gOcyEn73XcSN'	'ENSB_O8ZYVwEFfpGhmRE'	'ENSB_QP4IAeINwQYQ0vw'	'ENSB_QYnUaWKXXhFpuND'	'ENSB_S7z1Kb9eZeePbjJ'	'ENSB_T58-ODLCB8ETHjP'	'ENSB_TD23scUCNJtDtIf'	'ENSB_TmV0DLblqS86mZ0'	'ENSB_V77HZKQp-FiCW7B'	'ENSB_WgZSnNGKfQspOW5'	'ENSB_Wu7cgqaNmblpsO6'	'ENSB_ZYzPfo9UiVFInSs'	'ENSB_ZruzoOutmp44r65'	'ENSB_ZyXDRkkIbUBkHIf'	'ENSB_caiigrsO8gzR1CY'	'ENSB_cjTxjthl-PUXYzs'
group_38066	ENSB_--Gzme-MKMhswmw'	'ENSB_1Z0NxMcLBe_COkT'	'ENSB_2y9C6u8d1mtQee7'	'ENSB_3bDa9cBbQBemMuL'	'ENSB_68xF7SBL-aoKB9K'	'ENSB_7HDc0virBpvCsGY'	'ENSB_9BfeCpwtdf9kE61'	'ENSB_9VJOxEGBcA2TSOz'	'ENSB_BOSiyiUryo72NdE'	'ENSB_BTL0wXI9mA-kwt8'	'ENSB_BlJe9bW3WtWfuFY'	'ENSB_C-aSuQBYppeW1Eh'	'ENSB_ExbtZuXkvO_b81F'	'ENSB_GNxjKy3FhnyVoKP'	'ENSB_H0fvKH8LU9N0x6n'	'ENSB_HY4J5zuC1GU1ZdI'	'ENSB_I7goCzZwhMYT5hI'	'ENSB_KBWo_kL2MRdtSQN'	'ENSB_MVRO-PvnNdjAtuD'	'ENSB_NjTB0Z45vCxAoJp'	'ENSB_NpAGHuJ3ck0BsOc'	'ENSB_NvIEJdd7_nyPplr'	'ENSB_Ql04O_ECDalw_BW'	'ENSB_RJkiB-w_RWgCtbK'	'ENSB_RZFEVONtQxPvHav'	'ENSB_RvPrgKt-cgeyfAB'	'ENSB_SPM51FhccnSNVwW'	'ENSB_TX5JkxBuIZu0rhM'	'ENSB_TfWaQAFnBeWvcFO'	'ENSB_UYMuwnidLP7IQz3'	'ENSB_Udgkt22zm-OIrWU'	'ENSB_UvWfNj-4EmCxrbC'	'ENSB_UvgzOm6l--TurOA'	'ENSB_WJiOu82irSyecsm'	'ENSB_YDEB9OvNN8tRNEu'	'ENSB_YjEXVt0G_Xg2gew'	'ENSB_Z65DjhtS9DmeeRG'	'ENSB_Z9kvYbsmNrQhs8S'	'ENSB__USuwdpo1Q9jrVE'	'ENSB__m84DEu_1Sqi4V9'	'ENSB_bWsAD3TvHa4Y8tk'	'ENSB_bZ7wwzcUqSOBFpo'	'ENSB_c4_mhSZz9eBC1wc'	'ENSB_c7xx4ynqRhuBa7Y'	'ENSB_cgVc5h5ufsDnJEP'	'ENSB_dJw8ghKYCFbo3iD'	'ENSB_f78qlbknwv-xBEn'	'ENSB_fsga3cWouELVQf2'	'ENSB_gYcq0-26TMuTBEH'
group_38060	ENSB_-J7qklb2fmavhK4'	'ENSB_-LtKq2DXb6L94kV'	'ENSB_0TzsFSM3Nv_cR2N'	'ENSB_1dENzgkqLKA-TFX'	'ENSB_1r8EylDHIBsqXRo'	'ENSB_2Zz1Z7D3ohbr2f6'	'ENSB_3KN8uJmnPsRn5UE'	'ENSB_46aIQbFQppqhTcp'	'ENSB_4ORMcOmnVUk4T8X'	'ENSB_6aPveZVLLm_CFHx'	'ENSB_6aQyX-ppEpRZl3l'	'ENSB_9ZiXg7IR4yoRSox'	'ENSB_A3XrI69Ub1c6Oca'	'ENSB_AT2QsjWNVlbxsgP'	'ENSB_AVy_0M2ovwE_Jpv'	'ENSB_AscDTOPfPYX3mhu'	'ENSB_DU9hZpLKfzQormA'	'ENSB_FIGs0RWTUsmBjfs'	'ENSB_FWABpHinAyFK8bq'	'ENSB_GCZkN-RV8ElxA3L'	'ENSB_I1EZyjPWqu0LFhp'	'ENSB_I1bQ6QqYAjIMv4S'	'ENSB_JPTPA0_0i1VpZ3y'	'ENSB_P5iKQ9uWoRfrDeE'	'ENSB_PAJOjVtt_JKXLc-'	'ENSB_TIoph7L5WoZE5gW'	'ENSB_TPACgRE0-_CbJ8o'	'ENSB_UM8tlILWVq8iQ_p'	'ENSB_VRNtiLJaJ0eHAlq'	'ENSB_VvKEMw-21eOmi87'	'ENSB_W_f_EJeqstrcKIH'	'ENSB_XZPw77qFuaxwj1L'	'ENSB_Y0C6E4k-qo_y-WM'	'ENSB_Yhmn9ZzoM_JdCaN'	'ENSB_ZI5C-qqy-ZXJKtq'	'ENSB__hnpIuYnGHj6xfR'	'ENSB_aJeByi1MjIRCEB_'	'ENSB_c7oHTe0F5kl1iYY'	'ENSB_eEWFzLtvSGfpTE6'	'ENSB_elLME4l4SceRnEh'	'ENSB_hupvuRVGfgP4cgO'	'ENSB_i79HaXDFonNp5gs'	'ENSB_k30t3iC1FuIpKVn'	'ENSB_k776x9HedCallHy'	'ENSB_lDNZMHltBlPNTIt'	'ENSB_m9hHPuaVILIl5qJ'	'ENSB_nIK4E78NHYEzuv9'	'ENSB_p4ja4pZQeOaeddy'	'ENSB_pImEWv2trpFnYSP'
group_38064	ENSB_0AsCPLhlV5sY9tI'	'ENSB_5-6hI4I-J1eleOb'	'ENSB_6lRr0-0U_lbRIQq'	'ENSB_8WzIRDCZQoMSGYO'	'ENSB_9g-E3FKt5ATfYOb'	'ENSB_BiZIMmZQyUIMp4T'	'ENSB_BnfBA15du2MI-UK'	'ENSB_Cm98QyDK0Zffx0s'	'ENSB_Cn5S6gegSFMLRfb'	'ENSB_DAnaIOpR7hck6R0'	'ENSB_F7ZvJVbz6WXFiCo'	'ENSB_G3SsOXf8_1049du'	'ENSB_GGtcjDnm5-hbdGG'	'ENSB_L1jBxmZ7yu0SEyS'	'ENSB_LE9g1hYBnyKF2Pm'	'ENSB_MBTT6lQEFLCaCAW'	'ENSB_MPc8Wj1pgubOOfJ'	'ENSB_N9pIyYYoQCOAbDl'	'ENSB_Ot6ERT05l_6cPh3'	'ENSB_RwzogTgG86Th22d'	'ENSB_T9apzORdNx11_fy'	'ENSB_TFU6yR4LDI4UNEY'	'ENSB_VlxmuwvIQY00Ln6'	'ENSB_VsXQGs_Iu5ZXO5u'	'ENSB_XPiJNnXeM7El4xV'	'ENSB__--4jy2fTYzhMFU'	'ENSB__yKZwAuVtw5UyC4'	'ENSB__zzYKdj9KvtP0h4'	'ENSB_dxbVDUoCsNOM7k-'	'ENSB_iy01lXjss0u4Lpz'	'ENSB_kFuNV1UTj5drDnV'	'ENSB_koLPgNe9ilTAdjA'	'ENSB_l9LjfvYfzT8D-f2'	'ENSB_luCgA48j2gdvBSd'	'ENSB_mnFmYKPovZltOpD'	'ENSB_o5-Ca1Ylce3sG-7'	'ENSB_oHK4aKvcOjsguMi'	'ENSB_oqhJfzE7lRnTOLl'	'ENSB_tn0SBcclxr7s0Ss'	'ENSB_toGktWcBzt7X8ks'	'ENSB_u_C09E6uMUmJkGl'	'ENSB_unfwrurqKxXPyyT']
group_38065	ENSB_04gGlXea9uFOKDe'	'ENSB_2MbrCDcLjttXkq-'	'ENSB_711NFlxNBPUwybi'	'ENSB_8c4jHNYmcmF4rnq'	'ENSB_A-Oy6Cd_kfAOjwG'	'ENSB_EMpIrlB88U4T7B6'	'ENSB_Mdb-j0GP_1QMtYE'	'ENSB_OP9-iADpRLoJF7-'	'ENSB_UwA5k89XfTHzDHB'	'ENSB_WBIJ3cJLd7NokaZ'	'ENSB_XmCCbPrz8mecgj7'	'ENSB_YTPtffJzlRWoNph'	'ENSB__oXHcKXYFiZZh6n'	'ENSB_cC7QtnVq80dqi4q'	'ENSB_e22OPdKHerrEi5k'	'ENSB_g4d4A_DzsNhOzvH'	'ENSB_h2EV1bWDD5Fj3Z_'	'ENSB_hN5_sMQBApzeZR0'	'ENSB_jhyuRR5FyS5MS03'	'ENSB_kRETIWl4uLxqmhg'	'ENSB_ls-GE0CP7ZznKqT'	'ENSB_susE2BiMJLll-gu'	'ENSB_uqMWDnV6LRrigDn'	'ENSB_yy9wXEvFgtfkRo8'	'ENSB_zbrP7Jv1rgtBXFI'	'ENSB_zixmvFTvBx82wRI']
group_38061	ENSB_2wlZoUM7qo1p-I6'	'ENSB_4cWdzfYp3Bo8Pal'	'ENSB_4gFRIXEuJcG3-6-'	'ENSB_4n6nftM_33qagcz'	'ENSB_Eb1bzRxOug8AjHT'	'ENSB_NZD8KMnD-FSQGNO'	'ENSB_nju-vunKj7SIsRO'	'ENSB_qLFmGNtkYyhLHQm'	'ENSB_rDaP-MFfOZVzJdB'	'ENSB_sUWAjUSY2qwoby-'	'ENSB_snUY0QNwpl7UunN'	'ENSB_socQeWO05Qsxm6i'	'ENSB_t1Uvypzn7ElRzm-'
group_38068	ENSB_wIsjpIWP6lRRPAT'
[truncated: 22 more columns]
