# Supplementary material for: PyamilySeq: exposing the fragility of conventional gene (re)clustering and prokaryotic pangenomic inference methods
Source: NAR Genom Bioinform. 2026 Jan 6;8(1):lqaf198. doi: 10.1093/nargab/lqaf198 (PMC12770986; doi:10.1093/nargab/lqaf198)
Supplement: lqaf198_Supplemental_Files [file lqaf198_supplemental_files.zip › Supplementary_File_2.tsv]

Cluster_ID	Num_Sequences	Num_Genomes	Avg_Length	Length_Range	Avg_Identity	Identity_Range	Genomes_With_Multiple_Genes	Multicopy_Percentage
0	745	61	124.51	67-232	96.23	90.42-100.00	56	75.68
1	502	58	199.87	29-409	97.17	90.18-100.00	53	71.62
2	502	74	84.00	84-84	99.94	98.81-100.00	74	100.00
3	471	60	260.94	63-295	97.39	90.28-100.00	44	59.46
4	419	53	108.06	108-127	93.34	90.74-100.00	41	55.41
5	390	54	94.47	64-232	91.40	90.11-100.00	45	60.81
6	316	62	255.67	41-378	96.76	90.24-100.00	56	75.68
7	249	39	221.36	30-234	99.70	90.20-100.00	32	43.24
8	217	35	146.50	65-152	98.49	90.52-100.00	18	24.32
9	213	33	184.50	57-449	96.87	91.23-100.00	30	40.54
10	213	70	157.92	124-194	96.87	94.30-100.00	60	81.08
11	202	49	83.29	38-341	94.71	90.14-100.00	30	40.54
12	197	35	390.14	40-443	96.67	90.06-100.00	22	29.73
13	190	73	35.00	35-35	98.89	94.29-100.00	56	75.68
14	169	52	113.24	77-125	94.43	90.43-100.00	36	48.65
15	167	64	266.49	104-275	93.20	90.07-100.00	50	67.57
16	161	21	280.46	43-326	98.64	90.13-100.00	19	25.68
17	153	74	510.87	88-1070	98.28	90.48-100.00	73	98.65
18	153	74	376.37	57-394	99.53	90.62-100.00	73	98.65
19	152	74	618.18	84-1286	99.31	91.51-100.00	72	97.30
20	152	74	349.03	86-736	98.69	91.53-100.00	73	98.65
21	150	74	439.54	64-955	98.59	90.65-100.00	71	95.95
22	150	74	332.02	71-690	99.41	92.21-100.00	73	98.65
23	150	74	228.51	41-479	98.85	92.11-100.00	72	97.30
24	149	68	123.62	82-145	92.47	90.07-100.00	44	59.46
25	149	74	349.70	77-710	98.09	90.91-100.00	73	98.65
26	148	74	462.76	327-466	99.23	92.66-100.00	74	100.00
27	148	74	258.35	52-497	95.83	91.21-100.00	73	98.65
28	147	74	250.60	110-510	99.66	92.47-100.00	72	97.30
29	147	73	327.69	75-682	99.06	90.16-100.00	72	97.30
30	147	74	328.76	111-661	97.56	93.23-100.00	72	97.30
31	147	73	343.07	74-696	97.51	92.49-100.00	67	90.54
32	147	64	73.07	73-84	91.57	90.41-100.00	46	62.16
33	147	74	233.56	78-469	99.12	92.23-100.00	73	98.65
34	146	74	180.41	128-364	97.05	93.51-100.00	72	97.30
35	146	74	332.40	127-665	97.38	95.10-100.00	72	97.30
36	146	47	115.68	64-121	93.44	90.52-100.00	31	41.89
37	146	65	229.81	65-232	97.06	92.67-100.00	47	63.51
38	146	48	247.23	62-379	99.00	90.27-100.00	29	39.19
39	146	74	403.44	83-812	98.84	91.15-100.00	71	95.95
40	146	74	171.75	33-347	96.03	91.47-100.00	72	97.30
41	145	74	380.98	47-763	97.45	95.69-100.00	71	95.95
42	145	74	195.60	67-389	95.24	91.04-100.00	71	95.95
43	144	73	362.56	328-723	96.99	96.34-100.00	71	95.95
44	144	73	124.40	119-248	98.70	96.09-100.00	71	95.95
45	144	74	278.60	64-562	99.20	91.20-100.00	70	94.59
46	143	73	201.95	113-381	96.07	90.37-100.00	70	94.59
47	143	73	201.26	83-205	96.86	90.76-100.00	70	94.59
48	140	65	272.19	62-358	97.88	94.83-100.00	44	59.46
49	140	70	63.08	51-70	95.07	90.20-100.00	40	54.05
50	137	47	371.67	39-537	96.27	90.48-100.00	32	43.24
51	135	50	266.88	71-308	98.49	90.12-100.00	34	45.95
52	134	46	193.20	56-199	95.17	90.45-100.00	27	36.49
53	131	65	349.07	84-715	98.28	91.09-100.00	63	85.14
54	128	60	345.70	86-421	97.51	92.68-100.00	43	58.11
55	127	63	411.06	71-799	95.57	90.28-100.00	62	83.78
56	126	43	412.15	83-523	96.00	90.48-100.00	25	33.78
57	125	63	430.02	77-884	94.07	90.39-100.00	60	81.08
58	124	60	215.54	46-482	92.28	90.28-100.00	37	50.00
59	123	45	176.09	121-177	94.33	90.08-100.00	23	31.08
60	122	23	375.12	67-457	98.51	91.78-100.00	7	9.46
61	120	46	97.53	34-110	96.65	91.09-100.00	30	40.54
62	116	48	309.23	31-463	94.12	90.23-100.00	25	33.78
63	115	59	463.90	31-1016	96.37	90.07-100.00	51	68.92
64	111	32	306.90	44-330	97.05	93.18-100.00	19	25.68
65	110	34	420.26	68-526	96.92	90.44-100.00	18	24.32
66	109	46	231.63	61-259	98.75	90.61-100.00	25	33.78
67	106	56	68.00	68-68	95.51	91.18-100.00	33	44.59
68	106	22	49.55	44-424	99.90	95.45-100.00	22	29.73
69	106	73	389.55	30-404	97.03	90.22-100.00	33	44.59
70	104	37	226.95	119-357	95.80	90.87-100.00	17	22.97
71	102	58	699.24	66-830	93.09	90.02-100.00	28	37.84
72	102	57	123.65	62-127	92.21	90.32-100.00	28	37.84
73	102	48	125.67	97-126	99.51	91.20-100.00	18	24.32
74	99	52	184.43	54-189	96.76	90.48-100.00	31	41.89
75	98	57	896.97	59-1806	97.35	90.10-100.00	28	37.84
76	97	22	359.99	58-467	99.13	91.22-100.00	20	27.03
77	97	74	528.43	91-548	97.76	90.15-100.00	23	31.08
78	96	52	302.16	46-383	98.77	90.21-100.00	26	35.14
79	96	34	139.52	64-252	96.72	90.10-100.00	22	29.73
80	94	36	246.38	199-247	93.80	90.69-100.00	16	21.62
81	93	70	425.78	112-467	98.72	91.16-100.00	20	27.03
82	93	74	232.02	70-323	97.13	92.50-100.00	13	17.57
83	93	57	163.54	105-191	93.48	90.91-100.00	24	32.43
84	92	63	629.74	70-1528	94.83	90.32-100.00	23	31.08
85	91	22	71.00	71-71	98.84	97.18-100.00	12	16.22
86	90	39	226.19	52-236	92.30	90.09-100.00	20	27.03
87	90	56	559.29	47-641	98.52	90.10-100.00	23	31.08
88	90	74	349.43	50-421	97.85	92.00-100.00	16	21.62
89	90	74	1328.17	58-1653	98.04	90.31-100.00	7	9.46
90	89	50	149.27	52-271	96.09	90.57-100.00	28	37.84
91	89	54	35.58	35-87	92.46	91.43-100.00	29	39.19
92	89	74	327.03	39-421	98.61	93.10-100.00	15	20.27
93	89	72	1180.80	54-1534	98.15	90.74-100.00	13	17.57
94	89	14	423.31	85-451	95.89	91.32-100.00	14	18.92
95	88	27	113.90	51-115	99.56	93.90-100.00	11	14.86
96	88	74	541.31	44-663	99.17	90.06-100.00	14	18.92
97	88	74	838.85	71-1018	98.88	90.32-100.00	7	9.46
98	87	58	386.60	57-421	97.27	90.25-100.00	25	33.78
99	87	74	1258.51	81-1486	99.05	90.73-100.00	6	8.11
100	87	74	448.74	32-523	98.84	91.94-100.00	10	13.51
101	87	74	396.89	55-416	98.10	90.14-100.00	13	17.57
102	87	74	286.38	50-344	98.93	92.31-100.00	12	16.22
103	87	74	1111.15	89-1347	98.50	90.84-100.00	6	8.11
104	86	74	1111.00	34-1300	99.12	90.72-100.00	5	6.76
105	86	74	760.31	39-879	98.73	93.02-100.00	6	8.11
106	86	74	1120.19	112-1320	98.84	90.23-100.00	5	6.76
107	86	73	251.42	60-297	98.57	91.40-100.00	8	10.81
108	85	74	385.96	73-446	98.70	90.91-100.00	10	13.51
109	85	74	711.01	63-826	97.93	90.42-100.00	9	12.16
110	85	50	70.29	68-71	97.40	91.55-100.00	27	36.49
111	85	72	630.54	89-745	99.18	93.83-100.00	11	14.86
112	84	73	898.61	59-1034	99.13	92.58-100.00	11	14.86
113	84	74	685.55	60-785	99.09	92.31-100.00	8	10.81
114	84	59	130.51	106-131	96.60	91.60-100.00	20	27.03
115	84	74	945.49	49-1093	98.21	90.32-100.00	8	10.81
116	84	74	415.94	43-476	97.76	93.02-100.00	9	12.16
117	84	64	197.19	36-303	98.33	90.09-100.00	16	21.62
118	84	74	663.00	57-760	99.10	90.91-100.00	6	8.11
119	84	74	661.11	51-758	99.33	90.79-100.00	7	9.46
120	84	73	246.74	90-295	99.07	93.50-100.00	11	14.86
121	84	54	131.76	78-133	97.49	90.55-100.00	25	33.78
122	83	74	973.35	88-1105	98.31	91.77-100.00	8	10.81
123	83	74	474.37	80-537	99.35	94.20-100.00	8	10.81
124	83	74	668.51	69-760	98.89	92.44-100.00	8	10.81
125	83	74	715.75	59-814	99.28	92.22-100.00	6	8.11
126	83	72	571.34	78-745	95.78	90.06-100.00	10	13.51
127	83	74	819.19	76-908	99.10	91.72-100.00	4	5.41
128	83	74	1148.96	45-1293	97.57	90.23-100.00	5	6.76
129	83	74	798.18	40-901	99.24	90.91-100.00	4	5.41
130	83	73	280.07	38-333	99.41	97.37-100.00	5	6.76
131	83	40	87.16	39-174	97.73	93.06-100.00	39	52.70
132	83	74	496.36	82-564	98.51	91.11-100.00	9	12.16
133	83	74	305.34	185-312	97.51	90.68-100.00	9	12.16
134	83	74	712.84	101-795	99.10	90.15-100.00	5	6.76
135	83	74	1337.07	98-1517	99.51	92.46-100.00	7	9.46
136	83	74	285.31	79-321	98.94	90.30-100.00	9	12.16
137	82	74	723.68	53-815	98.80	94.59-100.00	6	8.11
138	82	74	633.02	34-713	99.11	90.27-100.00	5	6.76
139	82	74	828.20	78-933	99.53	92.02-100.00	5	6.76
140	82	74	925.18	88-1037	99.47	90.07-100.00	6	8.11
141	82	74	1036.38	56-1160	99.40	92.31-100.00	5	6.76
142	82	74	453.59	31-501	99.43	91.37-100.00	4	5.41
143	82	74	412.93	53-447	99.17	90.11-100.00	4	5.41
144	82	70	681.60	79-883	98.09	91.44-100.00	8	10.81
145	82	74	893.49	138-990	98.78	90.62-100.00	6	8.11
146	82	56	411.84	78-556	97.88	92.94-100.00	18	24.32
147	82	74	741.46	134-831	98.81	93.35-100.00	6	8.11
148	82	74	793.07	62-894	98.83	91.05-100.00	6	8.11
149	82	74	376.59	61-421	99.06	90.16-100.00	6	8.11
150	82	74	1101.35	83-1227	99.44	92.77-100.00	4	5.41
151	82	74	789.34	71-891	99.05	91.24-100.00	6	8.11
152	82	74	458.28	70-536	97.92	92.86-100.00	7	9.46
153	82	74	292.07	29-327	99.32	91.89-100.00	6	8.11
154	82	74	664.65	31-750	97.70	90.14-100.00	7	9.46
155	82	74	667.39	50-747	99.05	90.86-100.00	6	8.11
156	82	71	87.85	87-88	98.78	91.95-100.00	10	13.51
157	82	74	668.20	54-753	99.26	92.90-100.00	5	6.76
158	82	74	678.73	85-763	99.18	90.37-100.00	5	6.76
159	82	42	67.68	64-135	96.83	90.62-100.00	19	25.68
160	82	32	115.70	65-231	97.04	91.30-100.00	31	41.89
161	81	74	625.05	51-693	98.72	90.32-100.00	6	8.11
162	81	74	363.93	32-402	98.16	94.00-100.00	5	6.76
163	81	74	528.75	113-601	99.12	90.71-100.00	7	9.46
164	81	73	1097.20	50-1246	99.15	90.51-100.00	4	5.41
165	81	74	682.04	65-761	99.29	91.15-100.00	6	8.11
166	81	74	1128.73	51-1247	99.56	94.24-100.00	6	8.11
167	81	54	491.86	66-533	98.71	94.58-100.00	19	25.68
168	81	74	620.64	57-682	99.53	93.80-100.00	4	5.41
169	81	74	796.77	53-877	99.51	91.67-100.00	3	4.05
170	81	74	344.21	57-373	99.54	92.00-100.00	3	4.05
171	81	74	819.48	173-901	99.54	90.67-100.00	6	8.11
172	81	74	252.88	45-279	99.53	91.11-100.00	6	8.11
173	81	71	894.35	55-1032	98.69	90.70-100.00	6	8.11
174	81	74	383.32	77-438	98.37	90.80-100.00	6	8.11
175	81	74	364.68	32-397	98.82	90.74-100.00	5	6.76
176	81	74	803.30	60-890	99.45	93.33-100.00	5	6.76
177	81	57	420.01	73-750	96.67	90.41-100.00	15	20.27
178	81	74	664.70	81-749	98.42	91.37-100.00	6	8.11
179	81	74	862.48	65-951	99.36	90.77-100.00	4	5.41
180	81	74	714.04	51-784	99.83	94.16-100.00	7	9.46
181	81	74	783.49	49-857	99.44	90.46-100.00	3	4.05
182	81	74	389.42	74-443	99.27	90.51-100.00	7	9.46
183	81	74	722.99	60-810	99.27	90.36-100.00	6	8.11
184	81	74	682.94	60-753	99.25	91.67-100.00	2	2.70
185	81	72	935.86	80-1048	97.52	91.56-100.00	4	5.41
186	81	74	734.33	105-804	99.43	91.57-100.00	5	6.76
187	81	74	629.49	46-700	99.20	90.79-100.00	6	8.11
188	81	74	1074.79	91-1197	97.73	91.28-100.00	5	6.76
189	81	74	796.00	35-890	99.09	90.18-100.00	5	6.76
190	81	74	676.05	70-752	99.20	91.43-100.00	3	4.05
191	81	74	592.68	70-670	98.66	90.80-100.00	6	8.11
192	81	73	407.48	61-430	99.67	91.77-100.00	4	5.41
193	81	57	179.65	46-189	96.67	90.61-100.00	18	24.32
194	81	74	296.75	32-342	99.47	90.32-100.00	7	9.46
195	81	73	1255.77	92-1407	99.59	90.76-100.00	4	5.41
196	81	74	603.59	37-667	99.21	93.58-100.00	5	6.76
197	81	73	223.49	65-250	99.17	95.65-100.00	8	10.81
198	80	74	475.51	81-516	98.45	92.31-100.00	6	8.11
199	80	74	921.46	56-1025	99.12	91.58-100.00	5	6.76
200	80	74	736.41	38-797	99.54	94.12-100.00	4	5.41
201	80	74	591.30	53-648	99.34	94.34-100.00	5	6.76
202	80	74	695.52	67-770	98.34	90.07-100.00	5	6.76
203	80	74	953.05	102-1048	97.71	90.65-100.00	3	4.05
204	80	74	734.08	80-809	98.00	90.05-100.00	4	5.41
205	80	74	307.56	42-340	98.16	90.15-100.00	5	6.76
206	80	74	547.34	45-604	98.62	91.11-100.00	5	6.76
207	80	74	587.59	61-643	99.36	91.80-100.00	5	6.76
208	80	74	612.66	61-676	99.25	92.67-100.00	2	2.70
209	80	74	740.36	68-807	99.49	91.97-100.00	4	5.41
210	80	74	596.41	73-655	99.31	90.59-100.00	5	6.76
211	80	74	504.07	34-552	99.45	91.18-100.00	4	5.41
212	80	71	1007.06	88-1163	98.59	92.57-100.00	6	8.11
213	80	74	311.27	65-338	99.54	91.75-100.00	6	8.11
214	80	73	440.04	114-482	99.61	90.68-100.00	7	9.46
215	80	74	421.46	63-443	98.70	90.48-100.00	6	8.11
216	80	74	1029.56	130-1120	99.40	91.36-100.00	5	6.76
217	80	74	489.01	98-520	98.54	94.78-100.00	5	6.76
218	80	74	485.84	100-531	99.06	93.46-100.00	6	8.11
219	80	74	541.55	61-597	99.42	90.16-100.00	5	6.76
220	80	74	970.55	88-1049	99.67	96.04-100.00	5	6.76
221	80	71	651.21	63-759	97.07	92.61-100.00	8	10.81
222	80	74	643.94	68-711	98.52	91.44-100.00	5	6.76
223	80	74	651.94	60-711	99.38	91.67-100.00	4	5.41
224	80	74	809.48	46-886	99.33	95.95-100.00	5	6.76
225	80	74	1169.30	146-1266	98.92	90.41-100.00	6	8.11
226	80	72	339.14	42-385	98.18	90.48-100.00	6	8.11
227	80	74	868.52	94-981	98.65	91.99-100.00	3	4.05
228	80	74	777.12	92-844	99.51	90.22-100.00	4	5.41
229	80	74	565.09	54-613	99.52	91.72-100.00	6	8.11
230	80	74	495.57	54-540	98.44	92.00-100.00	5	6.76
231	80	60	419.14	92-632	95.30	90.28-100.00	20	27.03
232	80	74	763.42	52-854	98.73	90.24-100.00	5	6.76
233	80	71	475.69	128-549	98.31	90.17-100.00	9	12.16
234	80	74	802.35	45-878	98.54	90.28-100.00	4	5.41
235	80	74	792.48	66-860	99.56	92.08-100.00	3	4.05
236	80	70	397.48	66-457	98.62	90.08-100.00	9	12.16
237	80	74	586.38	70-635	99.23	90.91-100.00	4	5.41
238	80	74	621.59	49-681	98.60	92.26-100.00	4	5.41
239	80	74	752.24	37-828	99.58	92.34-100.00	4	5.41
240	80	74	760.12	71-833	98.62	91.73-100.00	5	6.76
241	79	74	494.72	91-529	98.66	90.61-100.00	4	5.41
242	79	74	302.00	43-325	99.59	93.16-100.00	3	4.05
243	79	74	516.03	83-559	98.96	90.10-100.00	4	5.41
244	79	74	609.75	50-659	98.88	90.25-100.00	3	4.05
245	79	74	588.77	59-622	99.83	95.35-100.00	5	6.76
246	79	74	488.62	43-563	99.03	94.00-100.00	4	5.41
247	79	74	583.49	71-633	99.58	91.43-100.00	3	4.05
248	79	74	378.05	68-410	98.61	91.43-100.00	5	6.76
249	79	74	1025.77	166-1107	99.49	93.98-100.00	4	5.41
250	79	74	251.27	44-272	97.41	90.66-100.00	5	6.76
251	79	73	403.43	121-444	98.93	90.30-100.00	6	8.11
252	79	74	519.28	68-558	99.26	90.91-100.00	5	6.76
253	79	74	833.76	106-891	99.72	93.19-100.00	4	5.41
254	79	74	520.41	57-587	98.62	91.59-100.00	5	6.76
255	79	74	288.04	55-308	99.38	91.45-100.00	4	5.41
256	79	74	301.30	44-324	99.57	90.78-100.00	5	6.76
257	79	61	215.19	143-240	98.41	94.62-100.00	15	20.27
258	79	74	385.15	43-413	99.73	91.11-100.00	3	4.05
259	79	36	341.10	96-349	94.31	90.83-100.00	15	20.27
260	79	74	546.01	58-605	97.67	91.67-100.00	3	4.05
261	79	74	590.08	76-636	99.58	92.78-100.00	5	6.76
262	79	74	549.34	115-590	99.58	94.50-100.00	5	6.76
263	79	74	433.72	86-463	99.08	91.14-100.00	5	6.76
264	79	74	313.43	47-340	98.79	92.20-100.00	4	5.41
265	79	73	317.04	69-349	98.45	90.38-100.00	6	8.11
266	79	74	417.75	59-450	98.67	97.20-100.00	5	6.76
267	79	69	363.92	143-420	97.38	90.87-100.00	10	13.51
268	79	74	500.86	58-536	99.25	93.28-100.00	3	4.05
269	79	73	457.47	56-541	99.12	91.99-100.00	6	8.11
270	79	74	758.78	119-814	99.37	91.15-100.00	4	5.41
271	79	74	604.65	111-639	99.35	90.99-100.00	5	6.76
272	79	74	517.56	145-634	98.16	95.17-100.00	5	6.76
273	79	74	708.41	89-772	98.78	90.21-100.00	5	6.76
274	79	74	718.15	48-773	99.04	93.75-100.00	2	2.70
275	79	74	537.29	82-573	99.17	90.76-100.00	3	4.05
276	79	71	845.35	65-956	99.27	90.74-100.00	5	6.76
277	79	74	709.19	116-765	98.95	91.04-100.00	4	5.41
278	79	74	894.84	44-962	98.76	90.19-100.00	4	5.41
279	79	74	706.05	45-779	99.12	92.19-100.00	4	5.41
280	79	72	231.85	61-254	97.77	91.35-100.00	6	8.11
281	79	74	586.13	54-633	99.69	92.86-100.00	4	5.41
282	79	74	502.51	82-548	98.64	90.70-100.00	5	6.76
283	79	74	604.43	46-652	99.36	92.64-100.00	4	5.41
284	79	74	779.48	141-847	99.58	94.57-100.00	4	5.41
285	79	74	439.72	47-470	99.45	90.54-100.00	3	4.05
286	79	74	454.01	99-491	98.25	90.91-100.00	4	5.41
287	79	74	335.82	43-348	99.18	93.37-100.00	5	6.76
288	79	74	538.39	44-581	99.39	91.73-100.00	4	5.41
289	79	74	1175.10	44-1259	99.24	95.65-100.00	4	5.41
290	79	74	517.78	69-555	98.09	92.75-100.00	3	4.05
291	79	74	349.25	67-378	99.41	92.99-100.00	5	6.76
292	79	74	446.46	84-491	99.01	90.65-100.00	5	6.76
293	79	72	338.43	38-377	98.83	92.45-100.00	7	9.46
294	79	74	461.73	35-495	99.43	91.69-100.00	5	6.76
295	79	74	480.68	94-513	99.50	92.52-100.00	5	6.76
296	79	74	538.58	64-583	99.38	90.84-100.00	5	6.76
297	79	74	448.29	74-482	98.94	90.20-100.00	3	4.05
298	79	74	640.95	65-688	99.61	93.81-100.00	3	4.05
299	79	73	90.00	90-90	99.78	98.89-100.00	6	8.11
300	79	73	649.77	37-714	98.14	90.70-100.00	4	5.41
301	79	74	396.61	56-428	99.30	91.07-100.00	3	4.05
302	79	74	348.43	77-377	97.04	90.75-100.00	5	6.76
303	79	74	646.91	94-692	98.91	91.53-100.00	3	4.05
304	79	46	649.41	68-713	94.65	90.17-100.00	29	39.19
305	78	74	658.51	145-698	99.11	90.73-100.00	4	5.41
306	78	74	192.35	80-202	99.71	91.43-100.00	4	5.41
307	78	73	197.23	44-203	99.86	94.70-100.00	3	4.05
308	78	73	423.94	63-438	99.44	91.27-100.00	5	6.76
309	78	74	437.78	30-452	98.48	93.19-100.00	4	5.41
310	78	74	761.59	75-804	99.13	92.33-100.00	3	4.05
311	78	74	611.00	140-647	99.09	90.96-100.00	4	5.41
312	78	74	471.24	90-503	99.56	91.13-100.00	3	4.05
313	78	74	662.12	89-702	99.30	91.54-100.00	3	4.05
314	78	74	419.15	43-453	98.41	92.93-100.00	4	5.41
315	78	74	428.88	41-453	99.74	91.30-100.00	3	4.05
316	78	74	428.13	77-460	99.26	90.91-100.00	3	4.05
317	78	74	436.91	70-495	99.09	91.62-100.00	3	4.05
318	78	73	804.09	34-874	99.48	91.18-100.00	5	6.76
319	78	74	661.96	93-704	99.44	90.32-100.00	3	4.05
320	78	74	978.81	55-1041	97.66	90.91-100.00	3	4.05
321	78	74	485.56	91-519	99.47	95.35-100.00	3	4.05
322	78	74	356.55	112-382	99.73	94.64-100.00	4	5.41
323	78	74	363.94	105-386	98.71	94.89-100.00	4	5.41
324	78	74	496.79	49-527	99.22	92.67-100.00	3	4.05
325	78	72	257.45	36-281	97.35	90.16-100.00	6	8.11
326	78	74	321.82	63-344	99.59	91.55-100.00	2	2.70
327	78	74	368.71	103-389	99.56	90.43-100.00	3	4.05
328	78	74	555.71	48-586	99.33	92.08-100.00	3	4.05
329	78	74	594.71	62-630	99.69	90.76-100.00	2	2.70
330	78	73	564.42	77-697	97.65	93.72-100.00	5	6.76
331	78	74	578.19	64-615	99.14	90.50-100.00	4	5.41
332	78	73	453.96	43-489	99.48	92.41-100.00	3	4.05
333	78	74	577.83	77-616	99.62	90.53-100.00	2	2.70
334	78	74	471.76	53-505	99.62	94.29-100.00	2	2.70
335	78	74	584.62	102-617	99.13	90.20-100.00	2	2.70
336	78	74	397.83	74-420	99.36	93.24-100.00	4	5.41
337	78	74	432.27	55-462	98.27	90.41-100.00	3	4.05
338	78	74	533.44	142-592	98.78	91.91-100.00	3	4.05
339	78	74	532.78	71-561	99.76	93.48-100.00	2	2.70
340	78	74	455.15	55-547	98.23	91.00-100.00	3	4.05
341	78	74	275.56	44-296	99.37	91.36-100.00	3	4.05
342	78	74	485.47	69-512	99.11	95.34-100.00	4	5.41
343	78	73	386.62	57-413	98.96	91.96-100.00	5	6.76
344	78	73	360.65	105-392	96.98	90.05-100.00	5	6.76
345	78	74	401.42	71-431	98.93	94.37-100.00	3	4.05
346	78	74	330.68	63-353	99.35	98.41-100.00	4	5.41
347	78	74	790.54	179-834	99.05	94.75-100.00	3	4.05
348	78	74	642.03	96-691	99.03	95.96-100.00	3	4.05
349	78	74	516.00	71-561	96.54	90.46-100.00	3	4.05
350	78	74	898.41	111-957	99.27	92.44-100.00	3	4.05
351	78	74	644.79	56-694	99.11	91.25-100.00	3	4.05
352	78	74	501.42	41-535	99.43	92.05-100.00	3	4.05
353	78	74	389.82	43-416	99.26	93.60-100.00	3	4.05
354	78	74	377.94	54-396	99.32	92.00-100.00	3	4.05
355	78	74	347.42	85-365	99.62	90.59-100.00	4	5.41
356	78	74	485.96	91-516	98.82	94.03-100.00	3	4.05
357	78	74	763.62	69-810	99.69	90.80-100.00	2	2.70
358	78	74	788.10	38-847	99.61	90.91-100.00	3	4.05
359	78	74	600.46	67-639	99.43	93.28-100.00	3	4.05
360	78	74	772.62	93-815	99.69	94.87-100.00	3	4.05
361	78	74	306.71	40-327	98.18	91.30-100.00	4	5.41
362	78	74	307.31	51-327	99.41	91.52-100.00	4	5.41
363	78	73	789.62	165-848	99.07	91.04-100.00	4	5.41
364	78	74	478.27	62-504	99.46	90.22-100.00	3	4.05
365	78	74	364.09	53-394	99.09	95.93-100.00	4	5.41
366	78	74	342.21	57-364	99.37	90.49-100.00	3	4.05
367	78	74	341.44	72-362	99.20	90.67-100.00	3	4.05
368	78	73	835.71	97-932	96.76	90.05-100.00	2	2.70
369	78	74	355.44	55-375	98.79	93.38-100.00	4	5.41
370	78	74	542.47	142-578	99.15	90.14-100.00	4	5.41
371	78	74	689.06	96-729	99.05	96.75-100.00	4	5.41
372	78	74	864.13	146-928	99.48	92.47-100.00	4	5.41
373	78	74	569.28	60-608	98.56	90.54-100.00	3	4.05
374	78	73	238.27	72-445	98.02	90.28-100.00	5	6.76
375	78	73	1090.37	158-1172	99.00	90.51-100.00	4	5.41
376	78	71	641.62	62-720	98.81	91.72-100.00	3	4.05
377	78	74	446.51	44-474	99.73	90.73-100.00	3	4.05
378	78	74	1005.96	59-1073	99.63	96.61-100.00	3	4.05
379	78	74	472.68	57-509	96.98	91.50-100.00	4	5.41
380	78	74	291.23	42-311	99.29	90.83-100.00	4	5.41
381	78	74	495.12	58-531	99.55	91.89-100.00	4	5.41
382	78	74	413.60	54-442	98.67	92.47-100.00	2	2.70
383	78	74	274.27	53-290	98.70	92.39-100.00	3	4.05
384	78	74	588.19	64-624	99.43	91.95-100.00	3	4.05
385	78	74	637.37	39-715	99.25	90.12-100.00	3	4.05
386	78	73	582.71	47-623	99.04	92.47-100.00	3	4.05
387	78	74	452.09	71-477	99.62	91.55-100.00	3	4.05
388	78	74	693.54	101-739	99.38	91.48-100.00	2	2.70
389	78	74	680.69	59-741	99.11	92.29-100.00	3	4.05
390	78	74	408.86	91-442	98.61	97.66-100.00	4	5.41
391	78	74	326.85	103-346	99.19	97.98-100.00	4	5.41
392	78	74	479.81	93-513	98.24	91.11-100.00	4	5.41
393	78	74	362.51	84-455	98.29	90.48-100.00	2	2.70
394	78	72	637.64	111-744	98.31	93.02-100.00	5	6.76
395	78	69	436.76	120-497	98.33	92.50-100.00	9	12.16
396	78	72	427.29	68-476	98.02	91.63-100.00	6	8.11
397	78	74	678.96	54-726	99.69	94.06-100.00	4	5.41
398	78	74	374.45	70-400	98.97	92.89-100.00	2	2.70
399	78	74	474.45	64-510	99.39	91.26-100.00	4	5.41
400	78	74	329.60	105-348	99.75	95.58-100.00	4	5.41
401	78	74	584.92	45-618	99.42	92.65-100.00	3	4.05
402	78	74	231.15	59-245	99.46	93.14-100.00	4	5.41
403	78	74	460.40	40-485	99.38	90.96-100.00	4	5.41
404	78	74	519.13	155-549	99.22	90.87-100.00	3	4.05
405	78	74	688.82	58-720	99.63	91.75-100.00	2	2.70
406	78	74	395.21	86-417	98.33	94.19-100.00	2	2.70
407	78	74	380.14	40-406	98.31	91.78-100.00	4	5.41
408	78	74	391.58	62-417	99.33	91.79-100.00	4	5.41
409	78	74	996.79	97-1061	98.80	93.10-100.00	2	2.70
410	78	74	410.64	73-441	98.12	92.91-100.00	4	5.41
411	78	73	270.53	51-292	99.46	90.20-100.00	4	5.41
412	78	71	658.71	78-761	99.18	93.12-100.00	6	8.11
413	78	74	408.00	149-430	99.65	91.73-100.00	4	5.41
414	78	74	360.54	49-390	98.42	90.38-100.00	2	2.70
415	78	74	982.27	39-1047	99.45	92.35-100.00	3	4.05
416	77	73	430.22	64-457	99.76	96.88-100.00	3	4.05
417	77	74	347.00	61-362	99.33	94.01-100.00	3	4.05
418	77	74	221.03	58-231	99.06	93.00-100.00	2	2.70
419	77	74	571.21	85-599	99.70	90.91-100.00	3	4.05
420	77	74	438.69	111-463	99.65	91.89-100.00	2	2.70
421	77	73	582.70	73-619	99.50	92.45-100.00	3	4.05
422	77	47	121.22	88-126	93.87	90.08-100.00	19	25.68
423	77	74	851.29	204-898	99.62	91.94-100.00	3	4.05
424	77	74	586.73	131-611	99.65	94.66-100.00	3	4.05
425	77	74	342.18	82-362	97.89	91.64-100.00	3	4.05
426	77	74	477.42	46-518	99.43	92.00-100.00	3	4.05
427	77	74	841.31	92-892	99.82	96.91-100.00	2	2.70
428	77	74	589.91	87-634	96.94	91.16-100.00	3	4.05
429	77	74	436.79	79-456	99.62	93.53-100.00	2	2.70
430	77	74	434.18	65-457	98.91	90.17-100.00	1	1.35
431	77	74	363.40	66-378	98.07	92.42-100.00	3	4.05
432	77	74	463.43	55-490	98.41	91.09-100.00	3	4.05
433	77	74	386.44	73-405	99.74	92.31-100.00	2	2.70
434	77	74	821.16	155-865	99.70	94.22-100.00	3	4.05
435	77	74	365.45	45-384	99.76	92.26-100.00	3	4.05
436	77	74	824.00	132-878	97.30	91.67-100.00	3	4.05
437	77	73	285.97	49-302	99.33	93.67-100.00	4	5.41
438	77	74	605.40	206-630	99.32	92.82-100.00	3	4.05
439	77	74	437.10	39-458	99.60	91.49-100.00	3	4.05
440	77	74	283.55	59-295	99.44	90.09-100.00	3	4.05
441	77	74	308.99	111-321	99.76	92.79-100.00	2	2.70
442	77	74	305.61	79-321	97.99	91.23-100.00	3	4.05
443	77	74	435.32	64-460	98.91	92.39-100.00	2	2.70
444	77	74	277.57	56-293	99.64	91.40-100.00	3	4.05
445	77	74	534.32	71-565	98.16	93.96-100.00	3	4.05
446	77	74	457.30	117-508	95.55	91.29-100.00	3	4.05
447	77	74	429.44	32-461	98.83	90.48-100.00	3	4.05
448	77	74	642.61	116-680	99.32	90.27-100.00	2	2.70
449	77	74	435.60	76-457	99.20	96.08-100.00	3	4.05
450	77	74	648.60	99-682	99.04	91.03-100.00	3	4.05
451	77	74	437.69	51-457	99.49	90.20-100.00	3	4.05
452	77	73	277.79	51-294	98.12	92.16-100.00	4	5.41
453	77	74	433.34	64-457	99.59	95.84-100.00	3	4.05
454	77	73	434.55	74-462	99.45	92.16-100.00	3	4.05
455	77	74	253.91	51-266	99.34	92.05-100.00	3	4.05
456	77	74	311.26	70-320	99.72	94.06-100.00	3	4.05
457	77	74	492.48	38-512	99.64	92.08-100.00	1	1.35
458	77	74	649.51	122-686	99.37	97.54-100.00	3	4.05
459	77	74	488.32	37-512	99.49	92.00-100.00	2	2.70
460	77	74	814.47	161-855	98.78	90.96-100.00	3	4.05
461	77	74	452.18	149-508	98.33	91.30-100.00	3	4.05
462	77	74	709.42	143-754	97.44	92.41-100.00	3	4.05
463	77	74	682.77	188-712	99.74	90.96-100.00	3	4.05
464	77	74	262.64	43-293	99.39	94.74-100.00	3	4.05
465	77	72	465.16	49-499	99.68	93.49-100.00	5	6.76
466	77	74	514.56	72-531	99.56	90.28-100.00	3	4.05
467	77	74	362.79	68-379	99.49	95.54-100.00	3	4.05
468	77	74	504.60	213-528	98.59	96.91-100.00	3	4.05
469	77	74	717.69	261-748	99.53	91.15-100.00	3	4.05
470	77	74	343.62	54-359	99.41	98.61-100.00	3	4.05
471	77	74	633.17	187-661	98.90	92.37-100.00	3	4.05
472	77	73	337.23	69-359	97.80	91.19-100.00	3	4.05
473	77	74	146.56	36-154	99.04	96.10-100.00	3	4.05
474	77	74	344.51	71-360	99.41	90.14-100.00	3	4.05
475	77	74	622.75	93-653	98.16	93.55-100.00	2	2.70
476	77	74	446.60	102-472	99.04	92.86-100.00	2	2.70
477	77	74	355.08	142-379	99.76	96.63-100.00	3	4.05
478	77	74	400.75	114-417	99.89	95.94-100.00	3	4.05
479	77	74	640.42	236-671	99.36	92.28-100.00	3	4.05
480	77	74	466.79	80-500	98.86	92.27-100.00	3	4.05
481	77	74	274.34	93-287	98.74	90.57-100.00	3	4.05
482	77	74	412.01	105-419	95.79	91.43-100.00	3	4.05
483	77	74	729.81	108-764	99.45	94.61-100.00	2	2.70
484	77	74	684.27	149-714	98.42	90.16-100.00	2	2.70
485	77	74	452.34	44-480	99.70	91.77-100.00	2	2.70
486	77	74	295.92	55-308	99.72	97.14-100.00	2	2.70
487	77	74	288.95	147-301	98.92	91.33-100.00	3	4.05
488	77	74	491.73	37-515	99.60	91.11-100.00	1	1.35
489	77	74	381.03	103-416	99.15	93.53-100.00	3	4.05
490	77	74	491.86	65-514	99.60	92.81-100.00	2	2.70
491	77	74	467.75	44-482	98.33	95.00-100.00	2	2.70
492	77	74	456.06	81-482	98.76	94.16-100.00	2	2.70
493	77	74	582.36	104-610	99.73	95.69-100.00	2	2.70
494	77	74	460.66	69-481	99.70	94.12-100.00	2	2.70
495	77	74	474.18	29-496	99.27	91.01-100.00	3	4.05
496	77	74	97.03	31-100	99.87	93.55-100.00	3	4.05
497	77	74	705.86	59-742	98.39	94.92-100.00	3	4.05
498	77	72	441.43	43-475	99.17	92.19-100.00	4	5.41
499	77	74	627.18	97-663	99.76	90.38-100.00	3	4.05
500	77	74	586.44	96-610	99.31	93.02-100.00	2	2.70
501	77	74	352.96	39-376	99.66	94.17-100.00	2	2.70
502	77	72	437.51	86-477	99.25	91.86-100.00	5	6.76
503	77	74	271.45	58-284	99.76	90.98-100.00	3	4.05
504	77	74	471.13	48-516	97.04	91.67-100.00	3	4.05
505	77	74	591.21	99-613	99.44	92.93-100.00	3	4.05
506	77	74	256.08	60-268	99.47	91.67-100.00	2	2.70
507	77	74	475.29	115-504	99.55	90.23-100.00	3	4.05
508	77	74	385.17	84-407	99.08	93.99-100.00	3	4.05
509	77	71	623.62	93-677	99.57	91.40-100.00	4	5.41
510	77	58	142.87	93-152	98.08	94.44-100.00	17	22.97
511	77	74	480.58	50-517	99.68	94.90-100.00	3	4.05
512	77	74	397.78	46-416	99.52	91.73-100.00	2	2.70
513	77	74	440.09	41-468	95.38	91.95-100.00	3	4.05
514	77	73	443.32	159-468	99.24	92.45-100.00	4	5.41
515	77	74	771.26	163-804	99.70	92.05-100.00	3	4.05
516	77	74	644.16	104-673	99.56	95.47-100.00	2	2.70
517	77	74	442.92	106-467	98.95	94.92-100.00	3	4.05
518	77	74	248.18	94-255	99.76	93.62-100.00	2	2.70
519	77	74	396.55	115-413	99.51	92.31-100.00	2	2.70
520	77	73	699.22	110-836	97.43	92.86-100.00	3	4.05
521	77	74	572.84	93-599	98.78	92.43-100.00	3	4.05
522	77	74	442.91	64-464	99.77	93.75-100.00	2	2.70
523	77	74	653.79	58-692	99.26	90.60-100.00	2	2.70
524	77	74	399.73	111-420	99.24	93.01-100.00	3	4.05
525	77	74	333.92	41-353	99.38	92.34-100.00	3	4.05
526	77	74	463.05	51-493	99.33	92.16-100.00	3	4.05
527	77	74	303.04	64-318	97.10	93.02-100.00	2	2.70
528	77	74	484.00	79-505	99.35	90.35-100.00	2	2.70
529	77	73	463.42	60-503	98.74	91.55-100.00	3	4.05
530	77	74	283.52	102-297	99.47	91.74-100.00	3	4.05
531	77	74	341.42	106-379	99.64	94.26-100.00	1	1.35
532	77	74	225.44	43-237	99.67	92.98-100.00	3	4.05
533	77	74	398.66	43-419	98.64	91.23-100.00	2	2.70
534	77	74	489.60	54-527	98.86	91.25-100.00	2	2.70
535	77	74	741.31	37-783	98.80	90.41-100.00	3	4.05
536	77	74	438.97	41-472	99.77	92.59-100.00	3	4.05
537	77	74	283.62	42-298	98.05	90.74-100.00	3	4.05
538	77	74	516.61	128-574	96.23	91.36-100.00	3	4.05
539	77	74	292.26	82-313	99.15	90.15-100.00	3	4.05
540	77	74	440.48	68-487	97.98	92.68-100.00	2	2.70
541	77	74	299.34	72-314	99.31	92.58-100.00	3	4.05
542	77	74	622.12	122-647	99.73	91.52-100.00	3	4.05
543	77	74	472.75	162-494	99.34	94.86-100.00	3	4.05
544	77	74	544.96	54-570	99.37	90.87-100.00	2	2.70
545	77	74	223.91	48-235	99.03	92.65-100.00	3	4.05
546	77	74	365.44	40-382	99.75	92.50-100.00	2	2.70
547	77	74	247.58	74-260	98.84	93.81-100.00	3	4.05
548	77	74	261.88	75-289	98.97	90.43-100.00	3	4.05
549	77	74	352.87	65-372	99.01	91.67-100.00	3	4.05
550	77	74	481.56	165-502	99.18	92.47-100.00	3	4.05
551	77	74	756.71	75-792	99.81	97.84-100.00	2	2.70
552	77	74	371.36	48-390	99.74	90.91-100.00	2	2.70
553	77	73	156.81	37-179	98.12	95.79-100.00	4	5.41
554	77	74	404.99	65-433	99.30	92.31-100.00	3	4.05
555	77	74	182.81	51-193	99.63	90.20-100.00	3	4.05
556	77	55	67.61	38-68	98.72	97.06-100.00	16	21.62
557	77	74	418.79	43-433	99.79	93.00-100.00	3	4.05
558	77	74	327.81	57-344	98.87	92.55-100.00	3	4.05
559	77	74	373.60	50-393	99.36	96.61-100.00	3	4.05
560	77	70	1166.05	105-1418	94.44	90.19-100.00	5	6.76
561	77	74	521.12	178-548	99.06	97.81-100.00	3	4.05
562	77	74	391.01	89-410	99.66	91.85-100.00	2	2.70
563	77	74	376.35	66-397	99.75	94.96-100.00	3	4.05
564	77	74	309.73	55-325	98.49	92.20-100.00	3	4.05
565	77	74	310.12	79-324	99.74	91.08-100.00	3	4.05
566	77	74	307.96	90-324	98.87	91.44-100.00	3	4.05
567	77	74	409.44	72-431	98.81	92.25-100.00	2	2.70
568	77	74	427.10	112-445	99.38	90.09-100.00	3	4.05
569	77	74	897.83	73-938	99.43	90.41-100.00	2	2.70
570	77	74	381.52	116-400	99.58	93.10-100.00	3	4.05
571	77	74	249.48	115-272	98.70	90.77-100.00	3	4.05
572	77	74	373.77	88-390	99.36	95.45-100.00	2	2.70
573	77	74	421.19	107-443	99.79	95.33-100.00	2	2.70
574	77	74	412.86	32-431	99.54	93.75-100.00	3	4.05
575	77	73	416.31	62-444	99.67	93.55-100.00	3	4.05
576	77	74	416.97	91-444	99.49	90.68-100.00	3	4.05
577	77	74	410.74	90-440	99.78	92.42-100.00	2	2.70
578	77	74	521.49	130-549	99.39	92.66-100.00	3	4.05
579	77	74	431.71	133-451	99.37	91.73-100.00	3	4.05
580	77	74	519.74	73-553	99.22	91.78-100.00	3	4.05
581	77	73	517.88	60-547	98.68	91.40-100.00	4	5.41
582	77	73	407.57	59-436	99.19	91.53-100.00	3	4.05
583	77	74	420.58	100-438	99.29	95.00-100.00	2	2.70
584	77	74	427.27	43-450	99.88	97.84-100.00	3	4.05
585	77	74	524.48	80-546	99.28	90.23-100.00	3	4.05
586	77	74	419.36	36-440	99.08	92.39-100.00	2	2.70
587	77	74	378.01	88-392	98.69	91.07-100.00	3	4.05
588	77	74	426.68	57-450	99.44	93.38-100.00	2	2.70
589	77	74	380.70	41-396	99.47	92.63-100.00	2	2.70
590	77	73	514.69	89-557	99.16	92.92-100.00	4	5.41
591	77	74	434.06	146-452	99.65	92.73-100.00	3	4.05
592	77	71	393.51	32-428	98.98	90.62-100.00	2	2.70
593	77	74	388.77	75-397	99.49	90.29-100.00	3	4.05
594	77	74	430.58	63-452	99.44	94.77-100.00	3	4.05
595	77	74	414.01	57-434	99.61	91.26-100.00	2	2.70
596	77	74	529.16	45-552	99.37	93.90-100.00	3	4.05
597	77	74	1121.65	76-1180	98.70	91.31-100.00	3	4.05
598	77	60	237.22	52-272	92.56	90.65-100.00	15	20.27
599	77	74	199.16	31-209	99.21	90.80-100.00	3	4.05
600	77	74	526.84	70-552	98.67	93.32-100.00	3	4.05
601	77	74	321.08	59-337	97.51	93.10-100.00	3	4.05
602	77	74	409.43	74-430	99.38	92.71-100.00	2	2.70
603	77	74	490.91	98-540	98.46	96.46-100.00	3	4.05
604	77	74	534.86	64-559	99.45	92.16-100.00	3	4.05
605	77	74	378.31	114-394	99.38	90.74-100.00	3	4.05
606	77	74	324.88	55-341	99.29	94.27-100.00	3	4.05
607	77	74	317.81	73-329	99.71	91.61-100.00	2	2.70
608	77	74	403.34	74-426	99.03	94.00-100.00	2	2.70
609	77	74	324.96	63-342	98.65	94.06-100.00	2	2.70
610	77	73	956.75	231-1042	98.99	96.10-100.00	4	5.41
611	77	74	335.03	69-349	99.82	94.41-100.00	2	2.70
612	77	74	335.22	145-350	99.35	90.86-100.00	3	4.05
613	77	74	881.57	109-924	97.85	92.83-100.00	3	4.05
614	77	74	411.23	107-446	97.56	90.91-100.00	3	4.05
615	77	73	974.10	68-1037	99.58	90.22-100.00	4	5.41
616	77	73	822.90	177-927	98.83	93.79-100.00	3	4.05
617	77	74	369.04	132-386	98.56	91.67-100.00	3	4.05
618	77	74	170.84	52-178	99.09	90.58-100.00	3	4.05
619	77	74	308.97	54-324	99.72	91.27-100.00	3	4.05
620	76	74	456.29	66-472	98.97	95.45-100.00	2	2.70
621	76	74	524.55	96-546	99.53	90.62-100.00	2	2.70
622	76	74	468.16	65-485	99.82	92.31-100.00	2	2.70
623	76	74	320.03	128-329	99.60	94.81-100.00	2	2.70
624	76	74	469.96	100-486	98.63	94.00-100.00	2	2.70
625	76	74	453.62	189-471	99.75	94.47-100.00	2	2.70
626	76	74	189.61	42-195	99.27	90.91-100.00	1	1.35
627	76	74	276.96	111-285	99.09	90.18-100.00	2	2.70
628	76	74	747.76	75-773	99.67	94.69-100.00	2	2.70
629	76	74	409.38	87-441	98.95	90.80-100.00	2	2.70
630	76	73	453.13	69-484	99.31	91.80-100.00	3	4.05
631	76	73	455.99	48-484	99.59	92.49-100.00	3	4.05
632	76	73	453.32	46-484	98.77	95.65-100.00	3	4.05
633	76	74	295.86	58-304	99.78	91.09-100.00	2	2.70
634	76	73	429.99	62-472	98.97	93.44-100.00	3	4.05
635	76	74	404.37	153-417	99.70	92.27-100.00	2	2.70
636	76	74	237.16	45-245	99.88	96.67-100.00	2	2.70
637	76	74	360.58	107-371	99.22	90.57-100.00	2	2.70
638	76	74	295.84	59-306	99.87	96.15-100.00	2	2.70
639	76	74	258.11	34-307	99.35	92.00-100.00	2	2.70
640	76	74	357.67	79-371	99.19	94.57-100.00	2	2.70
641	76	74	682.28	41-772	99.07	96.98-100.00	2	2.70
642	76	74	472.92	110-486	99.78	94.74-100.00	1	1.35
643	76	74	239.76	69-246	99.84	95.70-100.00	2	2.70
644	76	73	380.50	52-405	96.61	90.38-100.00	3	4.05
645	76	70	1025.47	165-1220	94.06	90.23-100.00	5	6.76
646	76	74	439.68	52-489	98.84	94.23-100.00	2	2.70
647	76	74	290.67	62-305	99.57	91.94-100.00	2	2.70
648	76	74	296.68	117-305	97.47	93.16-100.00	2	2.70
649	76	73	207.89	45-218	99.10	93.85-100.00	3	4.05
650	76	74	399.58	95-409	99.39	92.45-100.00	2	2.70
651	76	74	436.78	146-472	99.35	98.63-100.00	2	2.70
652	76	74	653.55	106-699	99.02	92.39-100.00	2	2.70
653	76	74	423.57	115-440	99.67	90.51-100.00	2	2.70
654	76	74	566.22	70-582	99.78	94.29-100.00	1	1.35
655	76	74	453.86	112-472	99.18	90.18-100.00	2	2.70
656	76	74	749.76	60-778	99.82	93.80-100.00	2	2.70
657	76	74	448.07	52-471	98.85	95.62-100.00	2	2.70
658	76	74	359.11	105-369	99.81	94.54-100.00	2	2.70
659	76	74	379.39	77-398	99.31	90.27-100.00	2	2.70
660	76	74	318.05	53-334	99.85	98.11-100.00	1	1.35
661	76	74	548.75	112-581	98.21	95.31-100.00	1	1.35
662	76	74	1129.03	167-1212	98.37	91.62-100.00	1	1.35
663	76	74	668.34	192-696	99.66	93.36-100.00	2	2.70
664	76	74	469.96	168-487	99.26	91.23-100.00	2	2.70
665	76	74	404.07	114-417	99.37	92.73-100.00	2	2.70
666	76	74	278.66	107-305	98.12	92.80-100.00	2	2.70
667	76	74	325.01	64-334	99.88	94.92-100.00	1	1.35
668	76	74	457.45	77-484	99.14	94.81-100.00	2	2.70
669	76	74	560.99	92-577	98.82	90.91-100.00	2	2.70
670	76	74	299.96	46-309	99.40	91.30-100.00	1	1.35
671	76	74	455.32	55-477	99.42	90.91-100.00	2	2.70
672	76	74	556.51	176-577	99.61	94.60-100.00	2	2.70
673	76	74	735.61	229-759	99.33	98.56-100.00	2	2.70
674	76	74	313.09	30-331	99.47	93.97-100.00	2	2.70
675	76	74	294.66	92-310	99.08	90.18-100.00	2	2.70
676	76	74	463.51	127-478	99.93	96.10-100.00	2	2.70
677	76	74	338.21	65-349	99.65	92.86-100.00	2	2.70
678	76	74	1085.46	90-1122	99.19	91.11-100.00	2	2.70
679	76	74	224.17	79-243	98.52	92.78-100.00	2	2.70
680	76	74	462.30	72-477	98.53	92.53-100.00	1	1.35
681	76	74	552.42	173-577	99.32	94.04-100.00	2	2.70
682	76	74	703.87	273-732	98.71	95.60-100.00	2	2.70
683	76	74	430.74	103-445	99.66	91.20-100.00	1	1.35
684	76	74	210.68	94-217	99.29	95.00-100.00	2	2.70
685	76	74	735.61	165-756	99.50	90.30-100.00	2	2.70
686	76	74	233.96	107-240	99.37	90.14-100.00	2	2.70
687	76	74	555.16	173-575	99.68	91.88-100.00	2	2.70
688	76	74	180.36	39-184	99.93	95.71-100.00	2	2.70
689	76	74	433.16	52-445	99.70	93.89-100.00	2	2.70
690	76	74	735.29	279-759	99.48	93.12-100.00	2	2.70
691	76	74	264.17	92-272	98.85	95.28-100.00	2	2.70
692	76	74	724.30	91-744	99.88	95.60-100.00	2	2.70
693	76	74	272.92	51-284	99.48	91.96-100.00	2	2.70
694	76	74	345.05	72-355	98.96	93.81-100.00	1	1.35
695	76	74	458.38	171-474	98.89	93.52-100.00	2	2.70
696	76	74	232.17	41-240	99.82	97.31-100.00	2	2.70
697	76	74	396.99	51-418	98.78	91.25-100.00	2	2.70
698	76	74	527.78	110-545	99.86	92.73-100.00	2	2.70
699	76	74	587.68	56-607	99.91	96.20-100.00	1	1.35
700	76	73	380.24	80-404	98.47	92.75-100.00	3	4.05
701	76	74	536.16	132-557	99.82	94.17-100.00	1	1.35
702	76	74	301.32	56-312	99.80	92.63-100.00	2	2.70
703	76	74	346.61	37-356	99.51	91.79-100.00	2	2.70
704	76	74	194.67	64-261	99.88	97.98-100.00	1	1.35
705	76	74	454.47	122-472	96.73	91.80-100.00	2	2.70
706	76	71	664.64	70-715	99.74	95.80-100.00	2	2.70
707	76	74	188.99	83-215	99.52	91.57-100.00	2	2.70
708	76	74	696.45	85-716	99.67	92.73-100.00	2	2.70
709	76	74	695.45	109-720	99.47	92.58-100.00	1	1.35
710	76	74	278.45	65-543	99.73	95.65-100.00	1	1.35
711	76	74	323.12	119-332	99.79	94.12-100.00	2	2.70
712	76	74	394.38	123-418	98.77	91.28-100.00	2	2.70
713	76	74	231.63	88-239	99.80	91.49-100.00	2	2.70
714	76	74	456.14	56-479	99.30	97.31-100.00	2	2.70
715	76	74	269.80	89-278	98.46	93.46-100.00	2	2.70
716	76	74	710.13	195-729	98.93	96.89-100.00	2	2.70
717	76	74	431.16	158-443	99.59	96.57-100.00	2	2.70
718	76	74	554.79	219-578	98.88	90.32-100.00	2	2.70
719	76	74	396.20	60-412	99.62	93.50-100.00	1	1.35
720	76	74	388.79	67-404	99.72	91.63-100.00	2	2.70
721	76	70	197.11	36-239	98.29	90.68-100.00	5	6.76
722	76	74	456.25	71-473	99.66	95.93-100.00	2	2.70
723	76	74	554.47	81-578	99.60	90.33-100.00	2	2.70
724	76	74	299.75	55-308	98.42	91.36-100.00	2	2.70
725	76	73	399.25	34-481	97.59	90.24-100.00	3	4.05
726	76	74	276.17	33-289	99.55	93.94-100.00	2	2.70
727	76	74	251.11	86-255	99.86	95.35-100.00	2	2.70
728	76	74	331.59	117-341	99.75	91.35-100.00	2	2.70
729	76	74	399.36	62-414	99.61	95.16-100.00	2	2.70
730	76	74	386.74	123-407	99.67	98.71-100.00	2	2.70
731	76	74	420.57	169-432	99.89	91.72-100.00	2	2.70
732	76	73	287.13	79-296	99.71	91.14-100.00	2	2.70
733	76	74	535.66	101-551	98.53	91.09-100.00	2	2.70
734	76	74	488.29	82-506	98.96	93.73-100.00	1	1.35
735	76	74	474.25	73-506	99.79	95.62-100.00	2	2.70
736	76	56	337.20	226-341	97.79	93.84-100.00	15	20.27
737	76	74	478.45	88-506	99.26	90.45-100.00	2	2.70
738	76	74	328.67	103-341	99.70	92.53-100.00	2	2.70
739	76	74	376.86	68-395	97.95	90.52-100.00	2	2.70
740	76	73	275.78	30-290	98.00	92.49-100.00	3	4.05
741	76	74	330.12	91-341	99.73	92.31-100.00	2	2.70
742	76	74	627.36	124-645	99.56	90.20-100.00	2	2.70
743	76	74	334.83	83-347	98.82	91.57-100.00	2	2.70
744	76	74	336.84	63-347	98.73	91.87-100.00	2	2.70
745	76	74	344.14	111-362	94.26	93.20-100.00	2	2.70
746	76	74	244.75	91-254	98.18	93.44-100.00	2	2.70
747	76	74	195.36	29-207	99.75	90.32-100.00	1	1.35
748	76	74	98.97	97-99	99.73	94.85-100.00	2	2.70
749	76	74	481.08	223-502	99.45	93.86-100.00	2	2.70
750	76	74	572.55	111-591	99.64	95.27-100.00	2	2.70
751	76	74	286.88	30-296	99.84	96.67-100.00	2	2.70
752	76	74	563.08	171-592	99.37	91.22-100.00	2	2.70
753	76	73	395.53	78-414	99.19	94.87-100.00	2	2.70
754	76	74	379.49	53-393	99.15	93.33-100.00	2	2.70
755	76	74	241.80	48-255	98.48	94.05-100.00	1	1.35
756	76	74	412.88	66-432	99.85	92.04-100.00	2	2.70
757	76	74	605.83	70-642	99.70	93.55-100.00	2	2.70
758	76	74	610.82	140-631	99.26	98.02-100.00	1	1.35
759	76	73	405.14	130-425	98.66	92.31-100.00	3	4.05
760	76	73	273.25	71-293	98.58	95.51-100.00	2	2.70
761	76	74	354.20	73-372	99.49	91.26-100.00	2	2.70
762	76	73	488.20	146-512	99.48	90.59-100.00	2	2.70
763	76	74	249.78	51-258	98.57	90.20-100.00	2	2.70
764	76	74	492.54	70-511	99.70	92.56-100.00	2	2.70
765	76	74	358.78	142-372	98.87	91.24-100.00	2	2.70
766	76	74	593.32	98-619	94.99	90.52-100.00	2	2.70
767	76	74	410.22	89-428	99.67	91.67-100.00	1	1.35
768	76	74	330.11	67-343	99.44	94.03-100.00	2	2.70
769	76	73	352.37	66-367	98.46	90.91-100.00	2	2.70
770	76	74	497.70	170-513	99.93	96.84-100.00	2	2.70
771	76	74	276.26	75-292	99.49	95.26-100.00	2	2.70
772	76	74	411.63	92-428	99.24	92.26-100.00	2	2.70
773	76	74	498.70	108-513	99.36	94.40-100.00	2	2.70
774	76	74	333.84	74-343	99.42	95.90-100.00	2	2.70
775	76	73	480.70	149-509	98.61	93.55-100.00	3	4.05
776	76	68	399.99	61-430	99.76	98.22-100.00	8	10.81
777	76	74	326.71	68-342	99.27	90.56-100.00	2	2.70
778	76	74	282.91	39-294	99.63	96.41-100.00	2	2.70
779	76	73	386.92	31-431	98.01	91.49-100.00	2	2.70
780	76	74	483.28	109-508	99.07	94.09-100.00	2	2.70
781	76	73	282.83	48-295	99.27	94.48-100.00	3	4.05
782	76	74	610.50	81-629	99.65	92.59-100.00	2	2.70
783	76	74	577.13	105-593	99.62	96.19-100.00	1	1.35
784	76	73	352.93	41-374	98.69	90.24-100.00	2	2.70
785	76	72	371.42	52-395	99.29	92.31-100.00	3	4.05
786	76	73	594.59	46-620	99.63	97.83-100.00	3	4.05
787	76	74	354.58	148-367	98.57	95.27-100.00	2	2.70
788	76	74	403.09	38-425	98.71	96.71-100.00	2	2.70
789	76	74	496.50	47-510	99.71	96.83-100.00	1	1.35
790	76	74	415.37	75-429	98.77	91.34-100.00	2	2.70
791	76	74	324.33	75-337	98.74	90.84-100.00	2	2.70
792	76	74	376.01	101-396	99.21	91.09-100.00	2	2.70
793	76	74	529.33	82-547	99.03	95.08-100.00	2	2.70
794	76	74	545.75	93-553	99.37	97.40-100.00	2	2.70
795	76	74	508.62	40-525	99.88	97.50-100.00	1	1.35
796	76	74	384.42	68-396	99.08	91.18-100.00	2	2.70
797	76	73	400.82	76-424	99.79	91.03-100.00	2	2.70
798	76	73	360.08	67-377	98.54	93.33-100.00	3	4.05
799	76	74	468.32	98-495	98.86	90.15-100.00	2	2.70
800	76	74	250.16	217-251	98.10	90.04-100.00	2	2.70
801	76	74	238.38	55-265	99.34	93.10-100.00	2	2.70
802	76	74	477.64	124-496	99.49	90.85-100.00	2	2.70
803	76	74	388.78	53-406	98.35	90.27-100.00	2	2.70
804	76	74	273.88	61-287	99.52	92.73-100.00	2	2.70
805	76	74	241.24	41-251	99.66	90.24-100.00	2	2.70
806	76	74	482.09	131-495	99.77	96.82-100.00	2	2.70
807	76	74	222.39	80-261	96.60	94.74-100.00	2	2.70
808	76	74	367.75	109-378	99.20	92.44-100.00	2	2.70
809	76	74	324.22	81-335	99.49	90.04-100.00	2	2.70
810	76	74	347.21	74-363	99.28	94.26-100.00	2	2.70
811	76	74	345.63	43-357	98.11	95.52-100.00	2	2.70
812	76	74	345.83	87-357	98.25	92.45-100.00	2	2.70
813	76	74	425.49	62-438	99.92	95.16-100.00	2	2.70
814	76	74	646.95	191-689	97.19	93.54-100.00	2	2.70
815	76	74	258.22	115-265	99.81	94.78-100.00	2	2.70
816	76	74	590.53	95-609	99.80	95.69-100.00	1	1.35
817	76	74	654.96	232-678	98.71	91.72-100.00	2	2.70
818	76	74	499.58	103-526	99.34	97.09-100.00	2	2.70
819	76	74	585.97	63-608	99.32	90.45-100.00	2	2.70
820	76	74	241.43	79-248	99.29	96.20-100.00	2	2.70
821	76	72	177.76	40-189	97.86	95.24-100.00	4	5.41
822	76	74	323.99	133-336	99.81	96.45-100.00	2	2.70
823	76	74	361.87	42-376	99.04	91.09-100.00	1	1.35
824	76	74	505.13	210-523	99.83	95.39-100.00	2	2.70
825	76	74	289.89	102-299	99.66	94.12-100.00	2	2.70
826	76	74	354.68	51-367	99.67	92.57-100.00	2	2.70
827	76	41	563.59	68-654	95.84	90.10-100.00	22	29.73
828	76	74	480.70	69-499	99.77	93.83-100.00	2	2.70
829	76	73	352.46	43-368	99.37	92.57-100.00	2	2.70
830	76	74	290.70	76-299	99.28	91.18-100.00	2	2.70
831	76	74	633.25	90-655	99.74	95.71-100.00	2	2.70
832	76	74	364.08	104-376	99.48	91.23-100.00	2	2.70
833	76	74	415.05	79-433	98.69	94.93-100.00	2	2.70
834	76	74	200.29	59-207	99.51	96.57-100.00	2	2.70
835	76	56	189.03	74-192	98.54	90.62-100.00	18	24.32
836	76	74	373.86	85-396	99.09	91.80-100.00	2	2.70
837	76	74	391.49	36-406	99.63	97.10-100.00	1	1.35
838	76	52	265.91	103-288	92.47	90.04-100.00	13	17.57
839	76	74	219.66	35-254	97.68	91.86-100.00	2	2.70
840	76	74	607.39	105-663	98.10	92.38-100.00	2	2.70
841	76	71	268.75	91-435	97.81	92.31-100.00	5	6.76
842	76	74	623.91	45-662	99.36	90.10-100.00	1	1.35
843	76	74	251.80	106-260	99.41	92.42-100.00	2	2.70
844	76	74	393.83	76-408	99.15	95.37-100.00	2	2.70
845	76	74	322.83	93-337	99.53	93.15-100.00	2	2.70
846	76	74	345.63	60-359	98.52	92.91-100.00	2	2.70
847	76	74	363.76	97-376	99.49	90.52-100.00	2	2.70
848	76	74	286.78	72-299	98.84	91.97-100.00	2	2.70
849	76	73	498.41	143-552	97.22	93.01-100.00	2	2.70
850	76	74	199.78	36-208	99.77	94.44-100.00	2	2.70
851	76	72	394.55	84-415	99.47	91.05-100.00	4	5.41
852	76	73	416.87	84-434	99.76	92.50-100.00	3	4.05
853	76	74	505.92	92-524	99.31	91.30-100.00	2	2.70
854	76	74	300.00	300-300	99.83	99.33-100.00	2	2.70
855	76	74	394.01	103-406	99.08	91.60-100.00	2	2.70
856	76	74	431.24	129-450	98.53	91.59-100.00	2	2.70
857	76	74	436.26	152-450	99.55	93.30-100.00	2	2.70
858	76	74	371.97	49-387	99.55	93.67-100.00	2	2.70
859	76	74	314.07	49-326	98.42	93.14-100.00	2	2.70
860	76	74	215.11	54-221	99.36	94.84-100.00	2	2.70
861	76	74	305.99	43-317	98.44	90.91-100.00	2	2.70
862	76	74	451.96	56-466	99.76	93.39-100.00	1	1.35
863	76	74	436.61	54-449	98.53	92.59-100.00	2	2.70
864	76	74	261.64	58-269	99.15	91.70-100.00	1	1.35
865	76	74	449.29	138-465	99.65	92.94-100.00	2	2.70
866	76	74	797.88	121-820	99.66	95.87-100.00	2	2.70
867	76	74	337.39	73-352	99.10	93.33-100.00	2	2.70
868	76	74	442.47	98-463	99.57	92.00-100.00	1	1.35
869	76	74	341.49	121-352	99.31	93.84-100.00	2	2.70
870	76	74	215.70	83-222	99.56	94.97-100.00	2	2.70
871	76	74	349.74	55-366	99.19	92.22-100.00	2	2.70
872	76	74	225.11	65-231	99.63	90.77-100.00	2	2.70
873	76	74	437.71	160-451	99.33	94.47-100.00	2	2.70
874	76	74	328.93	143-350	96.25	90.20-100.00	2	2.70
875	76	73	207.72	68-222	99.66	94.05-100.00	3	4.05
876	76	74	184.63	59-190	99.78	93.22-100.00	2	2.70
877	76	74	306.97	72-318	99.21	92.31-100.00	2	2.70
878	76	74	210.08	38-219	98.05	90.09-100.00	2	2.70
879	76	74	382.24	64-402	99.42	94.81-100.00	2	2.70
880	76	74	212.03	49-219	99.30	93.67-100.00	2	2.70
881	76	73	534.11	165-560	99.58	94.08-100.00	3	4.05
882	76	74	308.37	80-328	99.67	93.40-100.00	2	2.70
883	76	74	475.42	70-517	99.21	97.93-100.00	2	2.70
884	76	74	210.86	60-219	99.72	93.14-100.00	2	2.70
885	76	74	452.08	45-469	99.85	95.56-100.00	1	1.35
886	76	74	763.79	130-796	99.43	92.31-100.00	2	2.70
887	76	74	433.04	125-447	99.72	92.54-100.00	2	2.70
888	76	74	375.04	161-402	99.43	95.06-100.00	2	2.70
889	76	74	212.76	31-220	99.31	92.81-100.00	2	2.70
890	76	73	443.00	122-467	99.48	95.85-100.00	3	4.05
891	76	70	550.33	72-603	99.22	94.92-100.00	6	8.11
892	76	74	434.42	50-449	99.59	96.05-100.00	2	2.70
893	76	74	303.04	101-316	98.84	93.38-100.00	2	2.70
894	76	74	454.24	82-467	98.58	90.70-100.00	2	2.70
895	76	74	267.12	47-283	98.98	91.18-100.00	1	1.35
896	76	74	244.09	74-279	98.41	94.59-100.00	1	1.35
897	76	74	308.68	72-316	99.90	93.33-100.00	2	2.70
898	76	74	454.97	147-467	99.38	93.64-100.00	2	2.70
899	76	74	368.47	77-382	99.60	95.07-100.00	2	2.70
900	76	74	410.72	96-426	98.94	94.58-100.00	2	2.70
901	76	73	435.72	72-457	99.76	95.81-100.00	2	2.70
902	76	74	366.04	106-385	99.71	92.28-100.00	2	2.70
903	76	74	216.57	56-225	99.06	92.90-100.00	2	2.70
904	76	74	374.17	57-386	99.81	97.55-100.00	2	2.70
905	76	74	437.62	58-457	99.79	96.74-100.00	2	2.70
906	76	74	435.71	30-454	99.52	91.43-100.00	2	2.70
907	76	74	219.87	55-228	99.65	90.91-100.00	1	1.35
908	76	74	112.12	32-117	98.97	92.68-100.00	2	2.70
909	76	74	527.07	116-564	99.51	93.10-100.00	1	1.35
910	76	74	313.39	137-322	99.17	91.24-100.00	2	2.70
911	76	74	547.63	118-565	99.78	93.46-100.00	2	2.70
912	76	74	314.53	49-323	99.79	91.82-100.00	2	2.70
913	76	74	313.25	35-323	98.18	93.12-100.00	2	2.70
914	76	73	218.62	59-227	99.74	92.93-100.00	3	4.05
915	76	73	501.41	104-539	99.60	90.38-100.00	3	4.05
916	76	74	443.24	62-456	99.66	94.17-100.00	2	2.70
917	76	74	216.97	49-226	99.80	91.40-100.00	2	2.70
918	76	74	387.66	110-400	98.37	94.10-100.00	2	2.70
919	76	74	546.04	74-564	99.67	99.11-100.00	2	2.70
920	76	74	570.61	54-600	99.73	90.74-100.00	2	2.70
921	76	74	354.70	47-370	99.39	90.94-100.00	2	2.70
922	76	74	326.96	102-345	99.09	91.87-100.00	2	2.70
923	76	74	449.01	51-461	99.73	94.56-100.00	2	2.70
924	76	74	443.66	49-461	99.49	91.34-100.00	2	2.70
925	76	74	403.55	153-413	99.73	92.78-100.00	2	2.70
926	76	74	275.78	88-281	99.95	99.21-100.00	1	1.35
927	76	74	221.11	48-230	96.13	90.64-100.00	2	2.70
928	76	74	372.16	77-383	99.21	92.57-100.00	2	2.70
929	76	74	841.25	81-957	97.28	90.30-100.00	1	1.35
930	76	71	425.95	39-462	99.34	90.97-100.00	4	5.41
931	76	74	341.05	84-351	98.55	93.16-100.00	2	2.70
932	76	74	440.28	118-462	94.50	91.86-100.00	2	2.70
933	76	74	263.96	104-271	98.29	94.12-100.00	2	2.70
934	76	74	308.58	36-321	99.47	93.75-100.00	1	1.35
935	76	74	311.41	110-321	99.75	95.35-100.00	2	2.70
936	76	74	309.63	103-321	99.12	96.64-100.00	2	2.70
937	76	73	426.97	154-453	99.38	96.27-100.00	3	4.05
938	76	74	312.54	50-321	99.53	91.67-100.00	2	2.70
939	76	74	406.58	87-421	99.43	92.19-100.00	2	2.70
940	76	74	313.62	73-325	99.89	97.36-100.00	2	2.70
941	76	74	351.41	52-366	99.73	90.76-100.00	2	2.70
942	76	74	262.64	39-271	99.05	92.31-100.00	1	1.35
943	76	74	918.12	159-946	98.90	93.94-100.00	1	1.35
944	76	74	438.25	89-460	99.39	92.10-100.00	1	1.35
945	76	72	444.04	141-470	99.28	92.62-100.00	3	4.05
946	76	74	543.43	57-572	98.99	91.23-100.00	2	2.70
947	76	55	116.66	99-124	97.31	91.45-100.00	16	21.62
948	76	74	368.01	70-382	99.61	92.11-100.00	2	2.70
949	76	72	219.09	53-237	97.32	94.67-100.00	4	5.41
950	76	68	363.53	48-382	99.50	91.10-100.00	8	10.81
951	76	74	324.25	98-329	99.33	92.61-100.00	1	1.35
952	76	74	456.62	151-470	99.76	90.26-100.00	2	2.70
953	76	74	303.01	65-313	99.82	92.07-100.00	2	2.70
954	76	74	454.55	118-471	98.97	91.64-100.00	2	2.70
955	76	74	761.37	149-789	97.23	94.13-100.00	2	2.70
956	76	74	408.14	86-419	99.75	96.86-100.00	2	2.70
957	76	73	226.95	67-237	97.77	90.59-100.00	3	4.05
958	76	74	376.13	131-382	99.16	97.71-100.00	2	2.70
959	76	74	334.00	70-345	98.85	97.97-100.00	2	2.70
960	76	74	373.59	73-388	99.57	93.75-100.00	2	2.70
961	75	74	106.87	47-109	99.87	91.49-100.00	1	1.35
962	75	74	636.13	147-657	99.35	94.09-100.00	1	1.35
963	75	74	133.24	65-137	98.66	91.30-100.00	1	1.35
964	75	74	197.32	98-200	98.71	92.08-100.00	1	1.35
965	75	74	221.72	46-230	99.68	94.19-100.00	1	1.35
966	75	74	257.93	83-264	99.83	90.04-100.00	1	1.35
967	75	74	340.76	84-349	99.14	92.86-100.00	1	1.35
968	75	74	246.53	102-253	98.15	96.05-100.00	1	1.35
969	75	74	286.49	77-300	98.63	90.91-100.00	1	1.35
970	75	74	278.24	39-287	99.42	94.44-100.00	1	1.35
971	75	74	562.39	130-589	99.18	90.44-100.00	1	1.35
972	75	73	261.16	32-276	99.61	96.91-100.00	2	2.70
973	75	74	312.72	93-320	99.27	91.40-100.00	1	1.35
974	75	73	347.80	44-360	99.73	90.91-100.00	2	2.70
975	75	74	238.29	56-253	99.77	91.60-100.00	1	1.35
976	75	74	233.85	73-239	99.68	94.08-100.00	1	1.35
977	75	74	314.25	55-325	99.30	92.43-100.00	1	1.35
978	75	74	205.25	76-208	99.72	90.79-100.00	1	1.35
979	75	74	292.89	144-299	99.16	92.90-100.00	1	1.35
980	75	73	223.51	38-230	99.51	92.11-100.00	2	2.70
981	75	73	286.95	80-299	98.49	91.25-100.00	2	2.70
982	75	73	395.00	143-406	99.74	90.21-100.00	2	2.70
983	75	74	280.85	100-287	98.89	93.00-100.00	1	1.35
984	75	74	320.83	67-325	99.38	94.03-100.00	1	1.35
985	75	74	312.04	67-320	98.95	97.01-100.00	1	1.35
986	75	74	393.89	117-406	99.89	96.38-100.00	1	1.35
987	75	74	249.41	55-253	99.93	99.45-100.00	1	1.35
988	75	74	189.92	88-194	99.80	92.38-100.00	1	1.35
989	75	74	439.97	103-453	98.69	97.09-100.00	1	1.35
990	75	74	307.33	100-312	99.58	97.70-100.00	1	1.35
991	75	74	352.39	45-361	98.25	92.77-100.00	1	1.35
992	75	74	494.88	73-518	99.86	95.18-100.00	1	1.35
993	75	74	389.72	121-412	98.52	91.37-100.00	1	1.35
994	75	74	276.25	68-281	99.54	98.53-100.00	1	1.35
995	75	74	527.95	148-548	99.39	93.38-100.00	1	1.35
996	75	74	334.48	149-339	99.63	95.30-100.00	1	1.35
997	75	74	374.47	82-383	99.85	94.00-100.00	1	1.35
998	75	74	440.47	75-453	99.59	94.07-100.00	1	1.35
999	75	74	318.81	80-340	94.77	92.09-100.00	1	1.35
1000	75	74	283.48	88-289	97.65	90.91-100.00	1	1.35
1001	75	74	201.63	60-207	99.54	98.02-100.00	1	1.35
1002	75	74	627.64	162-646	99.01	90.74-100.00	1	1.35
1003	75	74	248.89	61-254	99.23	97.64-100.00	1	1.35
1004	75	74	487.35	99-503	95.51	93.94-100.00	1	1.35
1005	75	74	113.00	113-113	99.95	99.12-100.00	1	1.35
1006	75	74	377.13	97-383	99.67	97.57-100.00	1	1.35
1007	75	74	393.15	55-406	99.18	94.29-100.00	1	1.35
1008	75	73	523.53	144-540	99.61	94.44-100.00	1	1.35
1009	75	74	363.77	108-371	99.96	99.07-100.00	1	1.35
1010	75	74	515.27	55-531	99.69	90.80-100.00	1	1.35
1011	75	74	249.72	77-253	99.66	93.51-100.00	1	1.35
1012	75	74	365.33	110-396	99.32	94.55-100.00	1	1.35
1013	75	74	399.04	155-415	94.84	92.26-100.00	1	1.35
1014	75	74	228.96	152-230	99.54	98.26-100.00	1	1.35
1015	75	74	357.89	34-366	99.57	97.06-100.00	1	1.35
1016	75	74	536.81	113-548	99.92	96.46-100.00	1	1.35
1017	75	74	281.60	88-288	99.47	90.91-100.00	1	1.35
1018	75	74	98.55	78-99	99.85	92.31-100.00	1	1.35
1019	75	73	293.29	140-298	99.50	92.86-100.00	1	1.35
1020	75	74	461.45	198-473	99.58	91.78-100.00	1	1.35
1021	75	73	273.60	64-288	98.98	92.19-100.00	2	2.70
1022	75	74	463.03	128-470	99.73	91.58-100.00	1	1.35
1023	75	74	293.45	57-301	99.83	98.34-100.00	1	1.35
1024	75	74	453.61	88-463	99.07	96.54-100.00	1	1.35
1025	75	73	240.77	83-251	99.82	94.85-100.00	2	2.70
1026	75	74	231.52	88-236	99.44	96.13-100.00	1	1.35
1027	75	74	231.92	63-239	99.56	91.58-100.00	1	1.35
1028	75	74	277.56	100-282	99.83	96.10-100.00	1	1.35
1029	75	74	226.97	88-231	99.43	95.67-100.00	1	1.35
1030	75	74	304.63	67-311	98.98	91.04-100.00	1	1.35
1031	75	74	953.57	431-968	99.84	99.69-100.00	1	1.35
1032	75	74	131.33	47-133	99.86	92.55-100.00	1	1.35
1033	75	72	633.40	215-667	99.14	90.91-100.00	3	4.05
1034	75	74	205.44	58-209	99.39	90.97-100.00	1	1.35
1035	75	74	130.32	63-133	98.52	90.48-100.00	1	1.35
1036	75	74	205.44	30-209	99.86	96.67-100.00	1	1.35
1037	75	74	312.40	32-319	99.94	98.75-100.00	1	1.35
1038	75	74	313.23	131-319	98.63	95.44-100.00	1	1.35
1039	75	74	330.37	96-337	99.69	94.85-100.00	1	1.35
1040	75	74	632.13	36-671	97.74	90.52-100.00	1	1.35
1041	75	72	391.97	46-411	99.26	93.33-100.00	3	4.05
1042	75	74	572.97	204-586	99.72	92.16-100.00	1	1.35
1043	75	74	320.93	52-330	99.36	93.16-100.00	1	1.35
1044	75	74	576.49	189-586	99.20	95.42-100.00	1	1.35
1045	75	74	297.13	109-302	99.63	92.66-100.00	1	1.35
1046	75	74	311.60	137-318	99.57	93.43-100.00	1	1.35
1047	75	74	313.45	108-318	99.50	92.51-100.00	1	1.35
1048	75	74	215.77	56-222	98.82	93.92-100.00	1	1.35
1049	75	74	417.96	152-426	99.20	94.07-100.00	1	1.35
1050	75	74	192.49	76-204	99.72	90.79-100.00	1	1.35
1051	75	72	220.77	48-231	99.48	95.33-100.00	3	4.05
1052	75	74	207.12	48-210	99.70	90.36-100.00	1	1.35
1053	75	73	476.12	139-495	99.37	91.03-100.00	2	2.70
1054	75	74	304.17	51-358	97.16	92.16-100.00	1	1.35
1055	75	74	289.53	198-302	98.56	95.45-100.00	1	1.35
1056	75	74	447.81	55-463	99.84	93.10-100.00	1	1.35
1057	75	73	389.99	64-408	99.23	92.19-100.00	2	2.70
1058	75	74	242.49	66-252	97.42	91.06-100.00	1	1.35
1059	75	74	296.03	117-300	99.95	97.34-100.00	1	1.35
1060	75	74	247.75	67-252	99.16	97.01-100.00	1	1.35
1061	75	74	310.52	83-319	99.51	90.37-100.00	1	1.35
1062	75	74	158.68	31-162	99.69	90.32-100.00	1	1.35
1063	75	74	248.57	92-252	98.41	90.53-100.00	1	1.35
1064	75	74	275.64	90-281	99.37	90.43-100.00	1	1.35
1065	75	74	425.27	124-662	98.13	92.49-100.00	1	1.35
1066	75	74	651.21	182-660	99.10	94.34-100.00	1	1.35
1067	75	74	437.27	86-452	99.32	93.48-100.00	1	1.35
1068	75	74	280.60	79-287	99.60	97.47-100.00	1	1.35
1069	75	74	400.60	170-406	99.85	92.41-100.00	1	1.35
1070	75	74	218.61	46-223	99.82	91.30-100.00	1	1.35
1071	75	74	581.51	189-588	99.39	96.83-100.00	1	1.35
1072	75	74	254.24	72-260	99.87	91.67-100.00	1	1.35
1073	75	74	738.28	376-765	99.65	95.35-100.00	1	1.35
1074	75	74	565.93	69-588	99.66	99.49-100.00	1	1.35
1075	75	74	282.40	140-291	98.76	92.86-100.00	1	1.35
1076	75	74	246.49	69-252	96.72	93.65-100.00	1	1.35
1077	75	74	425.41	166-435	99.08	96.99-100.00	1	1.35
1078	75	74	357.73	94-387	99.35	90.07-100.00	1	1.35
1079	75	74	266.53	99-271	99.39	98.15-100.00	1	1.35
1080	75	73	536.49	193-552	98.08	93.78-100.00	2	2.70
1081	75	74	348.96	158-359	97.56	95.21-100.00	1	1.35
1082	75	74	387.69	192-393	99.70	98.98-100.00	1	1.35
1083	75	72	522.87	62-562	97.71	90.32-100.00	3	4.05
1084	75	74	245.84	72-252	99.08	95.51-100.00	1	1.35
1085	75	73	449.88	91-462	99.86	95.08-100.00	2	2.70
1086	75	74	532.71	194-543	99.70	96.91-100.00	1	1.35
1087	75	73	326.25	105-338	99.66	91.80-100.00	2	2.70
1088	75	74	280.00	79-287	98.98	93.92-100.00	1	1.35
1089	75	74	170.84	71-174	99.55	92.00-100.00	1	1.35
1090	75	74	484.96	91-498	99.56	94.26-100.00	1	1.35
1091	75	74	196.20	46-201	99.70	91.30-100.00	1	1.35
1092	75	74	332.00	87-338	99.42	98.22-100.00	1	1.35
1093	75	74	246.32	78-276	99.08	92.31-100.00	1	1.35
1094	75	74	502.37	110-510	98.84	95.45-100.00	1	1.35
1095	75	74	399.07	97-409	98.48	91.99-100.00	1	1.35
1096	75	73	438.03	65-457	99.00	90.86-100.00	2	2.70
1097	75	74	285.55	144-290	99.79	95.14-100.00	1	1.35
1098	75	74	874.84	385-887	99.94	98.76-100.00	1	1.35
1099	75	74	191.25	95-194	97.82	94.51-100.00	1	1.35
1100	75	74	180.16	91-183	99.02	96.84-100.00	1	1.35
1101	75	74	110.61	85-112	99.88	95.40-100.00	1	1.35
1102	75	74	355.05	172-362	98.16	93.02-100.00	1	1.35
1103	75	74	359.69	39-372	99.81	91.14-100.00	1	1.35
1104	75	74	304.31	66-313	99.80	90.26-100.00	1	1.35
1105	75	74	875.13	415-890	99.48	96.64-100.00	1	1.35
1106	75	73	252.65	35-263	99.85	98.06-100.00	2	2.70
1107	75	74	280.43	53-290	99.29	91.87-100.00	1	1.35
1108	75	74	221.08	34-225	99.98	99.56-100.00	1	1.35
1109	75	74	391.72	101-407	98.77	96.07-100.00	1	1.35
1110	75	73	359.04	45-375	99.49	91.39-100.00	2	2.70
1111	75	74	286.11	136-294	99.60	94.06-100.00	1	1.35
1112	75	74	250.20	84-257	99.86	94.12-100.00	1	1.35
1113	75	74	258.12	74-263	99.28	90.77-100.00	1	1.35
1114	75	74	288.31	123-295	97.54	90.61-100.00	1	1.35
1115	75	74	436.40	74-454	99.63	91.89-100.00	1	1.35
1116	75	74	107.29	56-130	99.91	98.55-100.00	1	1.35
1117	75	74	257.71	44-263	99.36	90.05-100.00	1	1.35
1118	75	74	288.68	71-294	99.61	91.55-100.00	1	1.35
1119	75	74	416.03	93-430	95.26	92.47-100.00	1	1.35
1120	75	74	192.89	79-196	99.94	96.51-100.00	1	1.35
1121	75	74	304.37	87-313	99.81	91.95-100.00	1	1.35
1122	75	74	419.21	164-425	99.28	98.17-100.00	1	1.35
1123	75	74	332.99	56-346	99.43	92.47-100.00	1	1.35
1124	75	72	306.15	91-323	96.27	90.82-100.00	2	2.70
1125	75	74	270.73	127-275	99.01	93.70-100.00	1	1.35
1126	75	74	404.81	137-414	99.42	93.53-100.00	1	1.35
1127	75	74	318.32	146-323	99.81	91.78-100.00	1	1.35
1128	75	74	463.29	169-471	99.57	91.72-100.00	1	1.35
1129	75	73	153.24	36-159	99.43	91.67-100.00	2	2.70
1130	75	74	255.89	89-262	96.34	92.06-100.00	1	1.35
1131	75	73	129.83	42-134	99.86	97.78-100.00	2	2.70
1132	75	74	600.84	95-615	98.94	95.96-100.00	1	1.35
1133	75	74	272.32	87-276	99.90	98.85-100.00	1	1.35
1134	75	73	446.85	48-471	99.27	91.12-100.00	2	2.70
1135	75	73	272.99	97-521	97.47	90.86-100.00	2	2.70
1136	75	74	109.07	40-110	98.07	95.45-100.00	1	1.35
1137	75	74	221.35	68-227	99.71	96.86-100.00	1	1.35
1138	75	73	343.35	104-354	97.98	90.38-100.00	2	2.70
1139	75	74	287.93	104-292	99.99	99.66-100.00	1	1.35
1140	75	74	422.29	191-428	99.91	96.34-100.00	1	1.35
1141	75	74	306.52	76-313	99.54	97.30-100.00	1	1.35
1142	75	74	505.49	128-513	99.94	95.52-100.00	1	1.35
1143	75	74	276.17	105-280	99.62	97.02-100.00	1	1.35
1144	75	73	462.09	53-471	99.64	94.34-100.00	2	2.70
1145	75	74	377.84	73-386	99.07	94.98-100.00	1	1.35
1146	75	74	444.96	156-455	99.73	95.51-100.00	1	1.35
1147	75	73	356.52	104-366	99.46	92.61-100.00	2	2.70
1148	75	74	415.60	58-429	98.07	91.38-100.00	1	1.35
1149	75	74	136.76	29-141	99.17	97.87-100.00	1	1.35
1150	75	74	254.56	44-258	98.89	95.91-100.00	1	1.35
1151	75	74	422.45	49-429	99.83	91.84-100.00	1	1.35
1152	75	74	419.41	163-429	99.85	95.91-100.00	1	1.35
1153	75	74	540.43	128-550	99.15	98.18-100.00	1	1.35
1154	75	74	268.12	64-513	98.25	96.14-100.00	1	1.35
1155	75	74	323.83	164-329	99.86	94.38-100.00	1	1.35
1156	75	74	147.76	64-151	99.80	91.34-100.00	1	1.35
1157	75	74	146.56	71-149	99.85	92.68-100.00	1	1.35
1158	75	74	502.45	182-512	99.74	92.39-100.00	1	1.35
1159	75	73	279.37	129-293	97.91	92.25-100.00	2	2.70
1160	75	74	534.05	64-550	99.36	91.58-100.00	1	1.35
1161	75	74	338.40	78-345	99.23	95.51-100.00	1	1.35
1162	75	74	425.89	185-432	99.61	98.92-100.00	1	1.35
1163	75	74	225.56	42-229	99.87	99.37-100.00	1	1.35
1164	75	74	201.39	88-207	99.39	95.31-100.00	1	1.35
1165	75	74	288.69	73-296	99.68	90.41-100.00	1	1.35
1166	75	74	312.87	88-321	98.93	94.04-100.00	1	1.35
1167	75	74	233.84	87-238	99.75	90.80-100.00	1	1.35
1168	75	74	290.32	145-296	99.78	94.64-100.00	1	1.35
1169	75	74	259.08	47-281	98.39	90.59-100.00	1	1.35
1170	75	74	619.81	51-638	99.93	98.03-100.00	1	1.35
1171	75	72	365.99	86-385	99.31	90.65-100.00	3	4.05
1172	75	74	193.48	86-196	99.07	94.19-100.00	1	1.35
1173	75	74	251.41	83-255	99.06	93.85-100.00	1	1.35
1174	75	74	312.64	35-321	99.90	93.46-100.00	1	1.35
1175	75	74	425.92	87-432	99.63	90.34-100.00	1	1.35
1176	75	74	320.45	74-325	99.83	90.21-100.00	1	1.35
1177	75	74	266.33	106-275	98.95	96.73-100.00	1	1.35
1178	75	74	138.08	85-237	98.03	90.82-100.00	1	1.35
1179	75	74	328.92	84-343	99.53	90.48-100.00	1	1.35
1180	75	74	336.85	132-343	99.87	96.97-100.00	1	1.35
1181	75	74	290.73	127-296	99.05	97.04-100.00	1	1.35
1182	75	73	625.43	134-644	99.71	90.31-100.00	2	2.70
1183	75	73	227.03	46-236	98.40	91.30-100.00	2	2.70
1184	75	73	303.32	84-312	99.59	94.61-100.00	2	2.70
1185	75	74	416.05	57-426	99.84	94.74-100.00	1	1.35
1186	75	74	342.07	83-410	97.79	91.64-100.00	1	1.35
1187	75	74	515.05	207-522	99.95	97.58-100.00	1	1.35
1188	75	74	283.28	62-321	98.56	92.36-100.00	1	1.35
1189	75	74	149.12	70-152	99.66	91.09-100.00	1	1.35
1190	75	74	340.12	57-347	99.89	91.74-100.00	1	1.35
1191	75	74	416.59	189-433	99.18	97.88-100.00	1	1.35
1192	75	74	294.41	205-296	98.62	92.91-100.00	1	1.35
1193	75	74	173.65	32-219	97.05	90.62-100.00	1	1.35
1194	75	74	493.15	150-504	99.14	93.13-100.00	1	1.35
1195	75	74	142.00	142-142	99.60	99.30-100.00	1	1.35
1196	75	74	369.21	138-385	98.87	90.30-100.00	1	1.35
1197	75	74	438.88	129-446	99.44	97.67-100.00	1	1.35
1198	75	69	409.69	62-507	98.54	92.11-100.00	6	8.11
1199	75	74	447.73	119-454	99.88	92.44-100.00	1	1.35
1200	75	74	125.07	47-127	99.66	93.62-100.00	1	1.35
1201	75	74	203.25	68-206	99.77	91.18-100.00	1	1.35
1202	75	74	230.51	58-256	97.46	90.09-100.00	1	1.35
1203	75	74	377.65	149-385	98.37	92.36-100.00	1	1.35
1204	75	74	317.65	44-322	99.59	95.32-100.00	1	1.35
1205	75	74	322.19	95-364	99.44	95.79-100.00	1	1.35
1206	75	74	173.03	44-176	99.32	92.94-100.00	1	1.35
1207	75	74	320.04	320-323	99.64	99.06-100.00	1	1.35
1208	75	69	392.65	98-430	99.03	90.50-100.00	6	8.11
1209	75	74	187.33	41-228	94.42	90.24-100.00	1	1.35
1210	75	74	290.81	81-295	98.43	93.81-100.00	1	1.35
1211	75	74	251.57	60-262	99.45	94.54-100.00	1	1.35
1212	75	74	251.97	90-256	99.85	93.33-100.00	1	1.35
1213	75	74	379.28	130-425	99.03	94.33-100.00	1	1.35
1214	75	74	389.73	94-400	99.10	92.55-100.00	1	1.35
1215	75	74	327.93	148-341	96.58	93.31-100.00	1	1.35
1216	75	74	223.59	99-228	99.37	98.68-100.00	1	1.35
1217	75	74	159.77	71-163	99.72	90.54-100.00	1	1.35
1218	75	74	180.56	38-183	99.84	94.48-100.00	1	1.35
1219	75	74	282.47	51-289	99.73	93.33-100.00	1	1.35
1220	75	74	927.47	360-940	99.92	98.33-100.00	1	1.35
1221	75	74	362.93	120-375	99.22	95.33-100.00	1	1.35
1222	75	74	416.51	79-428	99.83	91.14-100.00	1	1.35
1223	75	74	390.28	65-422	96.06	94.79-100.00	1	1.35
1224	75	74	388.59	91-400	99.88	94.51-100.00	1	1.35
1225	75	74	495.97	66-507	97.43	90.91-100.00	1	1.35
1226	75	74	329.20	54-341	99.18	91.08-100.00	1	1.35
1227	75	73	221.61	54-228	99.70	90.74-100.00	1	1.35
1228	75	74	251.73	43-255	99.74	93.02-100.00	1	1.35
1229	75	74	201.80	36-206	98.86	91.35-100.00	1	1.35
1230	75	74	144.55	68-146	99.66	98.63-100.00	1	1.35
1231	75	73	255.92	47-272	97.88	93.62-100.00	2	2.70
1232	75	73	222.01	66-424	94.68	92.42-100.00	2	2.70
1233	75	74	310.40	121-316	99.32	93.90-100.00	1	1.35
1234	75	74	189.08	44-192	99.26	93.18-100.00	1	1.35
1235	75	73	397.36	66-411	98.90	93.94-100.00	2	2.70
1236	75	74	389.08	35-410	99.49	92.08-100.00	1	1.35
1237	75	74	378.95	157-388	99.61	93.30-100.00	1	1.35
1238	75	74	177.13	66-180	99.81	92.05-100.00	1	1.35
1239	75	74	272.52	43-277	99.77	90.20-100.00	1	1.35
1240	75	74	238.67	82-244	99.90	93.90-100.00	1	1.35
1241	75	74	345.29	79-356	99.02	94.95-100.00	1	1.35
1242	75	74	476.76	145-483	99.79	91.03-100.00	1	1.35
1243	75	74	345.55	56-356	99.37	98.60-100.00	1	1.35
1244	75	74	149.53	47-157	99.73	90.34-100.00	1	1.35
1245	75	74	114.72	95-115	99.96	98.25-100.00	1	1.35
1246	75	74	112.55	48-115	99.76	96.92-100.00	1	1.35
1247	75	74	310.20	151-316	99.73	93.96-100.00	1	1.35
1248	75	74	433.69	111-445	99.69	93.91-100.00	1	1.35
1249	75	74	408.17	46-423	97.80	92.46-100.00	1	1.35
1250	75	74	403.33	180-410	99.54	93.78-100.00	1	1.35
1251	75	73	300.07	98-308	99.72	95.81-100.00	2	2.70
1252	75	74	433.99	96-443	99.65	93.31-100.00	1	1.35
1253	75	73	340.73	138-570	98.27	91.30-100.00	2	2.70
1254	75	74	430.96	49-443	99.93	96.59-100.00	1	1.35
1255	75	74	371.07	149-380	99.83	93.96-100.00	1	1.35
1256	75	73	319.23	33-356	99.41	90.67-100.00	1	1.35
1257	75	74	257.37	31-261	99.03	90.16-100.00	1	1.35
1258	75	74	437.61	211-445	99.29	93.75-100.00	1	1.35
1259	75	74	733.64	103-753	99.17	97.79-100.00	1	1.35
1260	75	74	214.19	79-219	99.24	95.45-100.00	1	1.35
1261	75	74	246.68	77-285	99.44	94.74-100.00	1	1.35
1262	75	74	258.32	98-285	98.70	96.94-100.00	1	1.35
1263	75	74	119.11	53-120	99.92	99.17-100.00	1	1.35
1264	75	74	347.45	100-356	98.57	95.00-100.00	1	1.35
1265	75	74	353.73	131-370	95.25	93.13-100.00	1	1.35
1266	75	74	380.16	114-391	99.63	95.00-100.00	1	1.35
1267	75	73	428.40	34-449	94.36	90.77-100.00	2	2.70
1268	75	74	671.52	116-711	96.42	91.38-100.00	1	1.35
1269	75	74	381.43	59-391	98.98	95.30-100.00	1	1.35
1270	75	74	194.28	54-198	99.65	92.13-100.00	1	1.35
1271	75	74	205.81	77-220	96.58	92.13-100.00	1	1.35
1272	75	74	361.65	132-391	96.87	91.24-100.00	1	1.35
1273	75	73	357.57	109-369	98.63	91.74-100.00	2	2.70
1274	75	73	236.48	103-245	99.87	95.54-100.00	2	2.70
1275	75	74	319.80	83-327	99.64	90.36-100.00	1	1.35
1276	75	74	554.97	84-569	99.72	91.43-100.00	1	1.35
1277	75	74	301.25	94-306	99.52	98.69-100.00	1	1.35
1278	75	74	294.21	66-306	99.28	93.18-100.00	1	1.35
1279	75	72	225.79	61-239	99.13	96.72-100.00	3	4.05
1280	75	74	799.53	251-813	99.71	93.97-100.00	1	1.35
1281	75	74	209.95	41-214	99.24	90.35-100.00	1	1.35
1282	75	74	185.60	73-190	99.35	95.89-100.00	1	1.35
1283	75	73	166.41	33-179	98.99	93.37-100.00	2	2.70
1284	75	74	298.69	38-307	98.86	91.01-100.00	1	1.35
1285	75	74	470.36	83-483	99.35	90.06-100.00	1	1.35
1286	75	73	363.37	154-388	97.57	90.58-100.00	2	2.70
1287	75	74	261.15	88-267	98.14	94.57-100.00	1	1.35
1288	75	74	472.84	81-483	99.81	97.09-100.00	1	1.35
1289	75	74	785.27	159-810	99.68	97.38-100.00	1	1.35
1290	75	74	240.73	98-244	96.76	93.88-100.00	1	1.35
1291	75	74	361.77	85-370	99.57	90.59-100.00	1	1.35
1292	75	74	381.21	59-397	99.36	96.76-100.00	1	1.35
1293	75	74	420.33	111-426	99.63	94.59-100.00	1	1.35
1294	75	74	533.13	101-557	91.25	90.16-100.00	1	1.35
1295	75	74	434.87	78-441	99.91	95.80-100.00	1	1.35
1296	75	73	262.84	48-273	99.69	91.67-100.00	2	2.70
1297	75	74	704.31	252-714	99.39	90.42-100.00	1	1.35
1298	75	74	307.95	112-316	99.20	96.67-100.00	1	1.35
1299	75	74	418.49	127-427	99.22	91.34-100.00	1	1.35
1300	75	73	288.92	54-333	94.74	91.46-100.00	2	2.70
1301	75	74	279.75	93-284	98.87	91.53-100.00	1	1.35
1302	75	74	232.39	90-349	99.86	94.44-100.00	1	1.35
1303	75	74	302.83	125-310	99.67	95.81-100.00	1	1.35
1304	75	74	330.91	72-398	99.69	94.05-100.00	1	1.35
1305	75	74	416.97	73-423	98.74	90.34-100.00	1	1.35
1306	75	74	301.93	72-310	99.68	92.80-100.00	1	1.35
1307	75	73	320.89	54-331	99.23	93.33-100.00	2	2.70
1308	75	74	279.88	99-284	98.89	96.13-100.00	1	1.35
1309	75	74	359.25	78-367	99.26	91.30-100.00	1	1.35
1310	75	74	188.45	43-196	99.75	97.44-100.00	1	1.35
1311	75	74	302.97	115-309	98.99	97.73-100.00	1	1.35
1312	75	74	215.93	114-219	97.96	92.98-100.00	1	1.35
1313	75	74	326.05	78-331	99.97	97.44-100.00	1	1.35
1314	75	74	470.07	82-477	99.85	90.24-100.00	1	1.35
1315	75	74	506.79	86-530	99.43	92.90-100.00	1	1.35
1316	75	74	400.08	79-427	99.96	98.17-100.00	1	1.35
1317	75	74	432.92	45-447	99.41	92.96-100.00	1	1.35
1318	75	74	396.63	139-402	99.83	97.12-100.00	1	1.35
1319	75	74	372.24	183-476	99.01	90.71-100.00	1	1.35
1320	75	74	167.36	69-169	99.51	98.55-100.00	1	1.35
1321	75	74	462.29	58-475	98.84	94.70-100.00	1	1.35
1322	75	74	549.47	113-558	99.57	95.58-100.00	1	1.35
1323	75	74	346.67	82-355	99.70	96.34-100.00	1	1.35
1324	75	74	311.40	77-331	98.27	91.11-100.00	1	1.35
1325	75	74	357.67	122-363	99.82	94.61-100.00	1	1.35
1326	75	74	467.04	165-475	99.55	90.43-100.00	1	1.35
1327	75	74	236.80	93-240	99.26	97.85-100.00	1	1.35
1328	75	74	459.43	39-475	99.40	92.31-100.00	1	1.35
1329	75	74	304.33	78-314	99.68	92.99-100.00	1	1.35
1330	75	74	102.57	44-104	99.38	90.91-100.00	1	1.35
1331	75	74	155.65	99-158	99.24	96.97-100.00	1	1.35
1332	75	73	357.04	63-381	98.38	92.54-100.00	2	2.70
1333	75	73	269.85	60-278	99.10	92.21-100.00	2	2.70
1334	75	74	252.56	92-269	99.12	92.39-100.00	1	1.35
1335	75	73	260.81	78-268	98.79	93.12-100.00	2	2.70
1336	75	74	465.87	96-475	99.21	93.75-100.00	1	1.35
1337	75	74	372.89	135-382	98.95	96.86-100.00	1	1.35
1338	75	74	319.69	55-328	99.06	90.91-100.00	1	1.35
1339	75	74	362.84	125-371	99.62	94.86-100.00	1	1.35
1340	75	73	761.48	82-803	99.43	91.46-100.00	2	2.70
1341	75	74	462.48	113-478	98.19	94.56-100.00	1	1.35
1342	75	74	368.24	184-373	99.43	94.15-100.00	1	1.35
1343	75	74	356.45	86-366	99.84	95.35-100.00	1	1.35
1344	75	74	235.00	235-235	99.77	99.15-100.00	1	1.35
1345	75	73	331.93	48-344	99.34	97.42-100.00	2	2.70
1346	75	74	525.92	231-533	99.06	94.56-100.00	1	1.35
1347	75	74	408.60	55-418	99.82	98.09-100.00	1	1.35
1348	75	74	253.95	68-268	94.73	90.79-100.00	1	1.35
1349	75	74	90.00	90-90	99.88	92.22-100.00	1	1.35
1350	75	73	381.04	55-402	98.76	94.55-100.00	2	2.70
1351	75	74	231.16	49-240	99.70	93.88-100.00	1	1.35
1352	75	74	279.13	72-284	99.85	93.06-100.00	1	1.35
1353	75	73	465.92	165-479	99.27	94.30-100.00	2	2.70
1354	75	74	348.57	150-354	99.43	93.38-100.00	1	1.35
1355	75	73	212.71	29-219	99.34	96.55-100.00	2	2.70
1356	75	74	470.63	68-477	99.89	98.53-100.00	1	1.35
1357	75	74	249.19	78-292	96.11	93.63-100.00	1	1.35
1358	75	74	566.15	218-577	99.19	97.11-100.00	1	1.35
1359	75	74	322.03	90-331	99.56	94.31-100.00	1	1.35
1360	75	74	234.67	58-241	99.85	91.38-100.00	1	1.35
1361	75	73	423.88	42-447	99.53	97.62-100.00	2	2.70
1362	75	74	469.15	155-477	99.66	97.42-100.00	1	1.35
1363	75	74	268.92	69-276	99.55	98.91-100.00	1	1.35
1364	75	74	333.51	98-349	99.77	93.88-100.00	1	1.35
1365	75	73	299.65	68-309	99.59	92.65-100.00	2	2.70
1366	75	74	301.39	100-309	99.27	95.41-100.00	1	1.35
1367	75	72	361.09	60-381	98.83	93.01-100.00	2	2.70
1368	75	74	713.04	179-732	99.02	94.95-100.00	1	1.35
1369	75	73	331.56	54-345	99.58	95.48-100.00	2	2.70
1370	75	74	304.97	74-309	99.57	95.04-100.00	1	1.35
1371	75	74	304.05	106-309	99.84	94.33-100.00	1	1.35
1372	75	74	238.29	58-245	99.49	96.05-100.00	1	1.35
1373	75	74	184.73	71-189	98.60	97.35-100.00	1	1.35
1374	75	74	242.53	87-248	98.58	91.67-100.00	1	1.35
1375	75	74	304.20	75-311	99.13	93.33-100.00	1	1.35
1376	75	74	261.65	47-272	98.51	92.92-100.00	1	1.35
1377	75	74	483.15	63-491	99.76	94.85-100.00	1	1.35
1378	75	74	131.84	53-135	99.72	92.45-100.00	1	1.35
1379	75	74	242.27	52-248	99.60	92.31-100.00	1	1.35
1380	75	74	482.56	94-491	99.65	92.55-100.00	1	1.35
1381	75	74	244.31	62-248	99.62	91.94-100.00	1	1.35
1382	75	74	329.29	69-336	99.50	94.34-100.00	1	1.35
1383	75	74	346.72	74-353	99.90	96.24-100.00	1	1.35
1384	75	73	142.27	57-147	97.20	95.24-100.00	2	2.70
1385	75	74	243.73	51-248	98.68	90.78-100.00	1	1.35
1386	75	74	419.08	101-427	99.70	94.06-100.00	1	1.35
1387	75	74	128.53	60-131	98.71	90.91-100.00	1	1.35
1388	75	74	305.91	100-318	99.05	96.00-100.00	1	1.35
1389	75	74	269.51	83-274	99.51	92.77-100.00	1	1.35
1390	75	74	273.80	259-274	99.85	94.59-100.00	1	1.35
1391	75	74	476.97	108-490	99.74	97.31-100.00	1	1.35
1392	75	73	534.05	77-572	99.24	90.50-100.00	2	2.70
1393	75	73	315.56	87-326	98.05	93.88-100.00	2	2.70
1394	75	74	676.67	116-689	99.55	93.10-100.00	1	1.35
1395	75	74	207.07	65-212	99.66	90.13-100.00	1	1.35
1396	75	74	264.04	85-304	95.44	93.31-100.00	1	1.35
1397	75	74	415.95	100-427	98.99	94.00-100.00	1	1.35
1398	75	74	270.45	50-277	99.54	93.82-100.00	1	1.35
1399	75	74	342.91	144-348	99.46	97.99-100.00	1	1.35
1400	75	74	386.60	181-392	98.02	95.92-100.00	1	1.35
1401	75	74	182.15	75-188	99.18	95.12-100.00	1	1.35
1402	75	74	340.15	77-346	99.12	94.81-100.00	1	1.35
1403	75	74	342.60	57-348	98.87	95.94-100.00	1	1.35
1404	75	74	378.00	114-392	99.15	90.91-100.00	1	1.35
1405	75	71	463.69	64-490	98.59	90.12-100.00	3	4.05
1406	75	73	285.59	98-318	97.77	91.88-100.00	2	2.70
1407	75	74	269.89	106-279	99.76	91.51-100.00	1	1.35
1408	75	74	293.57	58-302	98.70	90.38-100.00	1	1.35
1409	75	74	170.71	63-173	99.94	96.40-100.00	1	1.35
1410	75	74	343.53	78-352	99.64	93.33-100.00	1	1.35
1411	75	74	179.95	85-204	99.82	91.47-100.00	1	1.35
1412	75	74	183.71	80-187	99.01	92.31-100.00	1	1.35
1413	75	74	277.51	113-282	99.69	93.81-100.00	1	1.35
1414	75	73	420.77	36-436	99.08	91.54-100.00	2	2.70
1415	75	74	486.08	141-493	99.82	93.62-100.00	1	1.35
1416	75	73	306.88	88-318	99.59	90.38-100.00	2	2.70
1417	75	74	227.92	39-231	99.11	94.87-100.00	1	1.35
1418	75	74	253.19	42-260	99.85	95.12-100.00	1	1.35
1419	75	74	244.93	111-250	99.93	94.59-100.00	1	1.35
1420	75	74	395.64	76-406	98.65	94.74-100.00	1	1.35
1421	75	74	168.56	52-173	99.80	93.22-100.00	1	1.35
1422	75	74	655.13	278-676	98.04	91.72-100.00	1	1.35
1423	75	74	359.53	134-369	97.96	95.96-100.00	1	1.35
1424	75	74	210.16	104-217	98.03	90.09-100.00	1	1.35
1425	75	73	499.13	84-517	98.84	96.51-100.00	2	2.70
1426	75	74	421.77	167-437	98.53	92.81-100.00	1	1.35
1427	75	74	233.25	49-239	99.89	95.92-100.00	1	1.35
1428	75	74	288.37	91-303	99.16	95.60-100.00	1	1.35
1429	75	74	241.00	87-249	98.79	95.40-100.00	1	1.35
1430	75	74	207.47	48-211	99.08	90.83-100.00	1	1.35
1431	75	74	300.41	51-365	96.56	92.31-100.00	1	1.35
1432	75	74	254.65	123-303	99.19	92.31-100.00	1	1.35
1433	75	74	264.01	41-274	96.40	92.05-100.00	1	1.35
1434	75	73	354.09	157-364	99.44	97.27-100.00	2	2.70
1435	75	74	370.16	61-377	99.78	97.90-100.00	1	1.35
1436	75	73	423.08	94-452	96.24	91.49-100.00	1	1.35
1437	75	74	659.35	299-679	97.73	95.21-100.00	1	1.35
1438	75	74	535.51	101-547	98.66	94.59-100.00	1	1.35
1439	75	74	415.77	185-437	95.88	91.23-100.00	1	1.35
1440	75	4	333.61	70-680	99.51	92.86-100.00	2	2.70
1441	75	74	382.89	85-396	99.76	96.95-100.00	1	1.35
1442	75	74	381.12	81-387	98.46	92.86-100.00	1	1.35
1443	75	73	222.73	52-232	99.53	95.04-100.00	2	2.70
1444	75	74	691.83	285-701	99.47	97.54-100.00	1	1.35
1445	75	74	455.56	139-466	99.77	93.43-100.00	1	1.35
1446	75	74	277.88	94-306	96.74	93.27-100.00	1	1.35
1447	75	74	269.13	75-354	99.12	90.62-100.00	1	1.35
1448	75	74	242.99	75-246	99.14	97.97-100.00	1	1.35
1449	75	74	126.48	53-234	99.68	92.45-100.00	1	1.35
1450	75	74	327.35	147-334	98.84	97.90-100.00	1	1.35
1451	75	73	473.79	110-487	99.02	92.90-100.00	2	2.70
1452	75	74	402.56	114-441	98.59	91.23-100.00	1	1.35
1453	75	73	213.97	103-220	99.90	96.12-100.00	2	2.70
1454	75	74	312.04	76-317	99.84	97.37-100.00	1	1.35
1455	75	74	549.60	234-561	99.51	93.94-100.00	1	1.35
1456	75	73	333.01	71-392	98.53	90.14-100.00	1	1.35
1457	75	74	322.07	57-334	99.56	92.46-100.00	1	1.35
1458	75	74	298.75	68-305	99.88	98.03-100.00	1	1.35
1459	75	74	228.28	110-233	98.91	96.94-100.00	1	1.35
1460	75	74	268.31	34-283	92.02	90.68-100.00	1	1.35
1461	75	73	548.16	135-569	98.43	96.26-100.00	2	2.70
1462	75	74	302.01	103-306	99.79	94.76-100.00	1	1.35
1463	75	74	467.71	126-474	99.85	95.14-100.00	1	1.35
1464	75	74	152.59	33-156	99.50	95.93-100.00	1	1.35
1465	75	74	353.23	126-365	99.36	95.68-100.00	1	1.35
1466	75	74	386.05	204-391	99.49	91.67-100.00	1	1.35
1467	75	74	179.19	47-184	99.12	93.62-100.00	1	1.35
1468	75	74	444.92	156-467	96.41	93.59-100.00	1	1.35
1469	75	74	277.87	36-285	99.56	91.15-100.00	1	1.35
1470	75	74	326.45	41-334	97.29	96.69-100.00	1	1.35
1471	75	74	326.03	108-333	99.30	94.52-100.00	1	1.35
1472	75	74	454.33	182-466	99.48	98.50-100.00	1	1.35
1473	75	74	268.60	82-283	97.59	90.91-100.00	1	1.35
1474	75	74	342.99	85-349	99.68	95.68-100.00	1	1.35
1475	75	74	216.19	64-220	99.22	96.71-100.00	1	1.35
1476	75	74	681.80	64-704	99.93	98.71-100.00	1	1.35
1477	75	73	461.31	57-474	99.45	93.79-100.00	2	2.70
1478	75	74	300.17	55-311	95.52	90.91-100.00	1	1.35
1479	75	74	367.16	71-378	99.74	92.96-100.00	1	1.35
1480	75	74	428.07	91-440	95.35	90.11-100.00	1	1.35
1481	75	74	227.71	49-232	99.72	97.96-100.00	1	1.35
1482	75	72	447.15	62-546	98.13	91.40-100.00	3	4.05
1483	75	74	67.00	67-67	98.71	97.01-100.00	1	1.35
1484	75	73	295.11	63-304	98.01	90.65-100.00	2	2.70
1485	75	74	243.49	113-247	99.80	91.10-100.00	1	1.35
1486	75	74	340.24	71-348	98.89	97.13-100.00	1	1.35
1487	75	74	427.28	116-439	99.67	91.05-100.00	1	1.35
1488	75	74	228.12	81-232	98.78	95.65-100.00	1	1.35
1489	75	74	262.45	45-266	99.96	97.78-100.00	1	1.35
1490	75	74	142.37	31-145	98.67	95.86-100.00	1	1.35
1491	75	74	164.07	53-167	99.28	94.01-100.00	1	1.35
1492	75	73	537.04	91-555	99.87	95.60-100.00	2	2.70
1493	75	74	258.69	116-274	99.88	92.37-100.00	1	1.35
1494	75	74	482.48	237-489	99.96	97.22-100.00	1	1.35
1495	75	74	411.56	175-420	99.91	96.57-100.00	1	1.35
1496	75	74	306.49	58-317	99.71	94.03-100.00	1	1.35
1497	75	74	476.13	101-488	99.93	99.59-100.00	1	1.35
1498	75	74	452.69	36-470	99.81	98.79-100.00	1	1.35
1499	75	73	531.79	166-546	99.71	94.03-100.00	2	2.70
1500	75	74	453.69	124-465	99.36	92.38-100.00	1	1.35
1501	75	74	359.45	82-367	99.80	92.68-100.00	1	1.35
1502	75	74	239.67	47-247	97.71	90.62-100.00	1	1.35
1503	75	74	212.05	57-217	99.77	96.81-100.00	1	1.35
1504	75	74	209.89	62-213	99.16	98.12-100.00	1	1.35
1505	75	74	225.21	58-232	99.68	91.38-100.00	1	1.35
1506	75	74	181.75	163-182	99.92	95.09-100.00	1	1.35
1507	75	74	317.56	106-326	98.79	92.45-100.00	1	1.35
1508	75	74	320.89	165-326	99.33	90.94-100.00	1	1.35
1509	75	73	258.37	84-266	99.46	91.09-100.00	2	2.70
1510	74	73	539.55	282-549	99.76	93.26-100.00	1	1.35
1511	74	74	84.43	57-85	98.49	94.12-100.00	0	0.00
1512	74	74	85.00	85-85	99.94	96.47-100.00	0	0.00
1513	74	74	112.99	112-113	99.88	93.75-100.00	0	0.00
1514	74	73	502.03	226-519	99.04	96.94-100.00	1	1.35
1515	74	74	84.54	51-85	99.98	98.82-100.00	0	0.00
1516	74	74	56.59	33-57	99.81	90.91-100.00	0	0.00
1517	74	74	57.00	57-57	99.81	98.25-100.00	0	0.00
1518	74	74	144.00	144-144	99.65	98.61-100.00	0	0.00
1519	74	73	276.91	42-283	99.55	92.86-100.00	1	1.35
1520	74	73	361.24	177-366	99.29	92.66-100.00	1	1.35
1521	74	73	275.61	43-283	99.31	94.01-100.00	1	1.35
1522	74	74	282.35	259-283	99.87	97.88-100.00	0	0.00
1523	74	73	142.04	46-144	99.95	96.91-100.00	1	1.35
1524	74	74	37.00	37-37	100.00	100.00-100.00	0	0.00
1525	74	73	404.49	114-412	99.03	90.26-100.00	1	1.35
1526	74	74	412.00	412-412	99.92	99.51-100.00	0	0.00
1527	74	73	405.34	180-411	97.53	95.13-100.00	1	1.35
1528	74	74	141.42	35-144	99.92	94.29-100.00	0	0.00
1529	74	74	143.36	109-144	99.53	97.16-100.00	0	0.00
1530	74	73	477.04	68-532	97.81	92.05-100.00	1	1.35
1531	74	74	83.27	30-84	99.20	96.67-100.00	0	0.00
1532	74	74	127.00	127-127	100.00	100.00-100.00	0	0.00
1533	74	74	84.00	84-84	100.00	100.00-100.00	0	0.00
1534	74	74	127.00	127-127	99.03	97.64-100.00	0	0.00
1535	74	74	277.46	129-280	99.80	93.83-100.00	0	0.00
1536	74	74	126.55	94-127	99.94	99.21-100.00	0	0.00
1537	74	74	84.00	84-84	97.73	96.43-100.00	0	0.00
1538	74	74	533.36	528-538	99.78	98.86-100.00	0	0.00
1539	74	74	127.00	127-127	99.97	99.21-100.00	0	0.00
1540	74	73	273.38	126-282	98.81	93.48-100.00	1	1.35
1541	74	73	519.97	70-541	99.31	92.86-100.00	1	1.35
1542	74	74	279.00	279-279	99.52	98.57-100.00	0	0.00
1543	74	74	275.41	82-281	99.36	92.52-100.00	0	0.00
1544	74	74	144.01	144-145	97.85	97.22-100.00	0	0.00
1545	74	74	321.51	169-541	98.98	94.55-100.00	0	0.00
1546	74	74	283.97	282-284	99.98	99.65-100.00	0	0.00
1547	74	73	260.22	133-287	95.81	91.45-100.00	1	1.35
1548	74	74	260.74	60-277	99.39	93.42-100.00	0	0.00
1549	74	74	285.99	212-287	99.24	92.92-100.00	0	0.00
1550	74	74	366.76	365-367	99.59	99.18-100.00	0	0.00
1551	74	73	140.59	41-143	99.62	92.68-100.00	1	1.35
1552	74	74	363.77	347-364	99.78	90.78-100.00	0	0.00
1553	74	74	142.51	107-143	99.89	98.60-100.00	0	0.00
1554	74	74	547.68	527-548	99.99	99.64-100.00	0	0.00
1555	74	74	112.99	112-113	99.94	96.43-100.00	0	0.00
1556	74	74	273.22	146-276	99.19	96.50-100.00	0	0.00
1557	74	74	362.27	328-363	99.44	98.90-100.00	0	0.00
1558	74	74	273.23	273-290	94.41	93.77-100.00	0	0.00
1559	74	73	281.76	81-288	99.39	96.67-100.00	1	1.35
1560	74	74	288.45	248-289	99.61	98.96-100.00	0	0.00
1561	74	74	285.05	143-289	99.85	98.96-100.00	0	0.00
1562	74	74	272.16	141-277	99.53	95.69-100.00	0	0.00
1563	74	71	497.18	112-528	98.51	96.40-100.00	3	4.05
1564	74	74	286.00	286-286	97.02	94.06-100.00	0	0.00
1565	74	74	283.34	282-285	96.85	94.33-100.00	0	0.00
1566	74	74	109.50	109-146	93.67	93.58-100.00	0	0.00
1567	74	73	402.91	96-412	98.14	93.12-100.00	1	1.35
1568	74	74	112.00	112-112	99.78	99.11-100.00	0	0.00
1569	74	73	281.01	81-286	99.69	92.18-100.00	1	1.35
1570	74	74	190.41	133-192	99.91	98.96-100.00	0	0.00
1571	74	74	139.39	72-143	99.56	90.28-100.00	0	0.00
1572	74	71	515.92	123-547	99.02	93.58-100.00	3	4.05
1573	74	74	111.46	72-112	99.70	97.22-100.00	0	0.00
1574	74	74	285.80	271-286	99.32	98.25-100.00	0	0.00
1575	74	73	351.19	52-365	99.64	93.87-100.00	1	1.35
1576	74	74	274.18	68-277	99.13	98.19-100.00	0	0.00
1577	74	73	501.08	86-519	98.62	91.86-100.00	1	1.35
1578	74	74	131.42	60-133	99.18	93.33-100.00	0	0.00
1579	74	73	308.27	85-326	99.14	90.70-100.00	1	1.35
1580	74	74	305.12	67-326	99.37	97.97-100.00	0	0.00
1581	74	74	303.07	223-326	93.24	91.48-100.00	0	0.00
1582	74	74	287.58	110-326	99.84	99.09-100.00	0	0.00
1583	74	74	447.00	228-450	99.77	99.33-100.00	0	0.00
1584	74	74	325.70	304-326	99.47	98.47-100.00	0	0.00
1585	74	73	424.99	157-451	95.65	92.50-100.00	1	1.35
1586	74	74	131.80	66-133	99.72	93.69-100.00	0	0.00
1587	74	74	448.95	369-451	99.92	99.33-100.00	0	0.00
1588	74	74	442.09	207-452	99.66	97.34-100.00	0	0.00
1589	74	74	322.08	228-325	99.26	98.25-100.00	0	0.00
1590	74	74	349.93	345-350	99.82	99.13-100.00	0	0.00
1591	74	74	348.51	268-350	99.09	97.71-100.00	0	0.00
1592	74	74	448.58	285-454	98.95	96.14-100.00	0	0.00
1593	74	73	319.62	94-324	99.09	93.04-100.00	1	1.35
1594	74	74	116.65	91-117	100.00	100.00-100.00	0	0.00
1595	74	74	183.15	183-194	95.11	94.54-100.00	0	0.00
1596	74	74	89.88	81-90	99.88	91.36-100.00	0	0.00
1597	74	74	346.69	277-350	98.38	97.11-100.00	0	0.00
1598	74	71	320.31	59-350	97.23	90.42-100.00	3	4.05
1599	74	73	436.08	89-446	99.53	93.26-100.00	1	1.35
1600	74	74	445.82	445-446	99.01	96.18-100.00	0	0.00
1601	74	74	327.38	209-329	98.42	91.19-100.00	0	0.00
1602	74	74	346.36	168-349	99.68	99.14-100.00	0	0.00
1603	74	74	77.73	40-96	92.45	91.03-100.00	0	0.00
1604	74	74	327.96	179-330	100.00	100.00-100.00	0	0.00
1605	74	73	323.00	31-330	99.30	93.33-100.00	1	1.35
1606	74	74	329.65	304-330	99.75	98.36-100.00	0	0.00
1607	74	74	327.24	126-330	99.43	98.48-100.00	0	0.00
1608	74	74	323.55	318-330	95.02	91.10-100.00	0	0.00
1609	74	73	320.19	130-328	98.70	93.08-100.00	1	1.35
1610	74	74	323.38	193-327	99.02	97.55-100.00	0	0.00
1611	74	73	320.11	84-327	98.79	92.68-100.00	1	1.35
1612	74	74	326.49	289-327	98.87	98.47-100.00	0	0.00
1613	74	73	186.62	64-190	99.89	92.19-100.00	1	1.35
1614	74	74	323.05	323-327	99.67	99.38-100.00	0	0.00
1615	74	74	323.92	136-328	99.36	98.17-100.00	0	0.00
1616	74	73	323.46	159-328	99.70	95.65-100.00	1	1.35
1617	74	73	323.70	45-328	99.91	97.27-100.00	1	1.35
1618	74	74	317.65	146-328	95.68	93.99-100.00	0	0.00
1619	74	74	328.00	328-328	99.58	98.78-100.00	0	0.00
1620	74	74	319.00	319-319	98.92	97.49-100.00	0	0.00
1621	74	74	93.30	42-94	99.93	98.94-100.00	0	0.00
1622	74	74	440.19	181-463	94.09	91.18-100.00	0	0.00
1623	74	74	312.12	68-318	99.25	92.65-100.00	0	0.00
1624	74	74	90.15	55-352	97.26	92.73-100.00	0	0.00
1625	74	74	129.00	129-129	99.94	99.22-100.00	0	0.00
1626	74	74	299.32	69-321	99.36	98.65-100.00	0	0.00
1627	74	74	456.11	99-461	99.73	90.91-100.00	0	0.00
1628	74	74	351.00	351-351	99.40	98.58-100.00	0	0.00
1629	74	73	284.89	83-320	99.71	97.49-100.00	1	1.35
1630	74	74	314.53	314-353	99.99	99.68-100.00	0	0.00
1631	74	73	307.07	35-316	99.47	92.90-100.00	1	1.35
1632	74	74	465.65	440-466	99.87	94.77-100.00	0	0.00
1633	74	73	118.34	44-120	99.93	99.17-100.00	1	1.35
1634	74	74	96.00	96-96	99.99	98.96-100.00	0	0.00
1635	74	74	115.51	95-116	99.73	96.04-100.00	0	0.00
1636	74	74	315.99	265-317	99.77	96.98-100.00	0	0.00
1637	74	74	268.65	194-318	96.64	95.54-100.00	0	0.00
1638	74	74	311.61	192-317	99.77	95.13-100.00	0	0.00
1639	74	74	71.00	71-71	100.00	100.00-100.00	0	0.00
1640	74	74	53.00	53-53	100.00	100.00-100.00	0	0.00
1641	74	74	453.74	350-456	99.78	98.90-100.00	0	0.00
1642	74	74	134.00	134-134	99.95	99.25-100.00	0	0.00
1643	74	74	132.42	65-134	98.98	97.76-100.00	0	0.00
1644	74	74	316.61	181-323	95.05	91.16-100.00	0	0.00
1645	74	74	133.31	83-134	98.33	96.27-100.00	0	0.00
1646	74	73	440.34	155-455	99.22	90.42-100.00	1	1.35
1647	74	74	300.95	282-324	98.78	97.64-100.00	0	0.00
1648	74	74	117.42	90-130	98.28	95.76-100.00	0	0.00
1649	74	74	398.28	38-456	98.67	97.37-100.00	0	0.00
1650	74	74	320.39	130-323	99.51	94.62-100.00	0	0.00
1651	74	74	434.61	115-457	99.47	96.52-100.00	0	0.00
1652	74	73	452.16	158-460	99.83	94.04-100.00	1	1.35
1653	74	74	320.55	295-321	99.41	97.29-100.00	0	0.00
1654	74	74	406.58	199-461	95.52	92.80-100.00	0	0.00
1655	74	74	318.04	318-321	97.14	96.23-100.00	0	0.00
1656	74	74	87.26	49-88	99.82	97.96-100.00	0	0.00
1657	74	74	128.47	90-129	99.81	98.89-100.00	0	0.00
1658	74	74	317.38	124-322	99.23	98.14-100.00	0	0.00
1659	74	74	88.00	88-88	97.83	95.45-100.00	0	0.00
1660	74	74	127.49	62-129	99.93	98.81-100.00	0	0.00
1661	74	74	313.55	116-322	95.52	90.91-100.00	0	0.00
1662	74	69	403.88	72-434	99.37	93.16-100.00	4	5.41
1663	74	74	431.35	263-434	99.86	95.60-100.00	0	0.00
1664	74	74	334.26	126-338	99.61	97.80-100.00	0	0.00
1665	74	72	327.73	93-337	98.85	92.66-100.00	2	2.70
1666	74	74	179.18	177-338	99.95	99.44-100.00	0	0.00
1667	74	73	417.74	147-433	99.51	92.20-100.00	1	1.35
1668	74	74	118.82	106-119	99.67	96.23-100.00	0	0.00
1669	74	73	419.99	148-434	97.04	91.55-100.00	1	1.35
1670	74	74	118.11	53-119	99.22	97.48-100.00	0	0.00
1671	74	74	324.53	194-339	98.21	97.26-100.00	0	0.00
1672	74	73	331.19	108-337	99.79	98.81-100.00	1	1.35
1673	74	73	343.03	76-348	99.60	96.03-100.00	1	1.35
1674	74	73	339.23	75-348	99.18	94.67-100.00	1	1.35
1675	74	74	131.00	131-131	98.39	96.95-100.00	0	0.00
1676	74	74	335.31	285-336	99.71	96.14-100.00	0	0.00
1677	74	74	131.00	131-131	99.30	98.47-100.00	0	0.00
1678	74	73	332.35	146-337	99.80	99.11-100.00	1	1.35
1679	74	73	332.12	90-337	99.70	99.11-100.00	1	1.35
1680	74	74	189.59	112-193	99.33	90.52-100.00	0	0.00
1681	74	74	333.45	281-337	98.78	95.37-100.00	0	0.00
1682	74	74	414.53	86-424	99.83	91.91-100.00	0	0.00
1683	74	74	335.51	155-344	94.46	91.61-100.00	0	0.00
1684	74	71	406.27	105-427	99.48	96.30-100.00	3	4.05
1685	74	73	421.58	175-428	99.69	93.22-100.00	1	1.35
1686	74	74	118.54	85-119	98.70	97.48-100.00	0	0.00
1687	74	74	340.14	226-343	99.21	97.96-100.00	0	0.00
1688	74	73	415.28	78-426	99.21	97.44-100.00	1	1.35
1689	74	73	335.91	43-346	99.66	92.46-100.00	1	1.35
1690	74	74	342.35	250-345	99.26	95.94-100.00	0	0.00
1691	74	74	420.46	115-427	99.30	98.04-100.00	0	0.00
1692	74	74	339.27	145-345	97.52	96.81-100.00	0	0.00
1693	74	74	128.72	35-130	100.00	100.00-100.00	0	0.00
1694	74	73	335.11	130-340	99.82	98.56-100.00	1	1.35
1695	74	74	87.11	87-95	96.58	95.40-100.00	0	0.00
1696	74	74	338.12	201-340	99.53	98.53-100.00	0	0.00
1697	74	73	334.51	97-339	99.88	92.78-100.00	1	1.35
1698	74	74	338.70	317-339	99.82	93.06-100.00	0	0.00
1699	74	74	130.00	130-130	100.00	100.00-100.00	0	0.00
1700	74	73	420.26	66-429	98.67	93.94-100.00	1	1.35
1701	74	74	425.04	136-429	98.41	96.32-100.00	0	0.00
1702	74	74	420.15	117-425	99.90	99.76-100.00	0	0.00
1703	74	73	333.31	71-342	98.19	95.79-100.00	1	1.35
1704	74	14	88.61	60-89	93.58	91.01-100.00	14	18.92
1705	74	74	132.00	132-132	99.50	97.73-100.00	0	0.00
1706	74	73	316.08	138-332	98.88	96.13-100.00	1	1.35
1707	74	74	439.43	268-443	99.83	99.32-100.00	0	0.00
1708	74	74	130.20	70-133	96.86	94.29-100.00	0	0.00
1709	74	74	328.00	88-332	99.92	97.73-100.00	0	0.00
1710	74	74	325.27	100-332	99.47	97.31-100.00	0	0.00
1711	74	73	88.77	41-90	99.62	92.68-100.00	1	1.35
1712	74	73	129.72	43-132	98.26	90.15-100.00	1	1.35
1713	74	74	330.22	328-332	99.63	98.17-100.00	0	0.00
1714	74	74	89.73	70-90	99.98	98.89-100.00	0	0.00
1715	74	74	89.00	89-89	99.94	98.88-100.00	0	0.00
1716	74	74	89.00	89-89	99.89	98.88-100.00	0	0.00
1717	74	74	330.00	330-330	98.74	97.58-100.00	0	0.00
1718	74	74	42.00	42-42	98.87	92.86-100.00	0	0.00
1719	74	73	411.92	63-423	98.93	96.45-100.00	1	1.35
1720	74	73	322.95	68-331	99.92	95.59-100.00	1	1.35
1721	74	73	326.72	151-331	99.46	91.75-100.00	1	1.35
1722	74	74	324.47	114-331	99.49	98.79-100.00	0	0.00
1723	74	74	89.00	89-89	99.91	98.88-100.00	0	0.00
1724	74	71	421.23	40-444	99.86	92.13-100.00	3	4.05
1725	74	74	189.51	148-194	99.99	99.47-100.00	0	0.00
1726	74	74	95.00	95-95	99.90	98.95-100.00	0	0.00
1727	74	73	329.64	101-334	99.53	92.80-100.00	1	1.35
1728	74	72	422.74	49-439	98.88	97.10-100.00	2	2.70
1729	74	74	333.68	310-334	99.60	96.45-100.00	0	0.00
1730	74	74	331.08	121-336	99.41	98.81-100.00	0	0.00
1731	74	74	329.38	36-336	99.86	99.40-100.00	0	0.00
1732	74	73	405.84	98-438	98.70	96.84-100.00	1	1.35
1733	74	74	333.08	271-335	99.65	94.83-100.00	0	0.00
1734	74	74	192.35	145-193	99.90	96.55-100.00	0	0.00
1735	74	73	429.65	93-439	98.92	94.62-100.00	1	1.35
1736	74	74	438.43	315-441	99.00	93.42-100.00	0	0.00
1737	74	74	118.00	118-118	99.83	98.31-100.00	0	0.00
1738	74	72	430.64	112-441	99.18	95.54-100.00	2	2.70
1739	74	73	300.30	76-333	97.90	95.09-100.00	1	1.35
1740	74	74	329.12	102-333	99.50	97.11-100.00	0	0.00
1741	74	74	94.07	52-95	99.65	94.23-100.00	0	0.00
1742	74	70	412.54	81-439	99.31	92.17-100.00	3	4.05
1743	74	74	118.00	118-118	100.00	100.00-100.00	0	0.00
1744	74	74	334.00	334-334	99.25	97.31-100.00	0	0.00
1745	74	73	433.61	82-440	99.58	96.34-100.00	1	1.35
1746	74	74	119.11	54-120	99.82	92.59-100.00	0	0.00
1747	74	74	298.03	262-299	99.46	95.42-100.00	0	0.00
1748	74	74	109.16	97-115	99.09	98.97-100.00	0	0.00
1749	74	74	298.86	294-299	99.74	93.54-100.00	0	0.00
1750	74	74	499.14	436-500	99.59	99.20-100.00	0	0.00
1751	74	74	298.42	256-299	99.55	96.88-100.00	0	0.00
1752	74	74	137.72	137-190	95.92	94.16-100.00	0	0.00
1753	74	74	496.23	399-498	99.64	97.21-100.00	0	0.00
1754	74	73	474.05	150-499	97.71	90.78-100.00	1	1.35
1755	74	74	408.38	155-415	99.67	99.28-100.00	0	0.00
1756	74	74	298.65	200-300	99.56	99.00-100.00	0	0.00
1757	74	74	492.74	234-500	99.61	94.44-100.00	0	0.00
1758	74	74	295.20	164-297	99.60	98.99-100.00	0	0.00
1759	74	74	114.00	114-114	100.00	100.00-100.00	0	0.00
1760	74	74	137.78	81-140	98.69	97.14-100.00	0	0.00
1761	74	74	441.80	85-504	98.79	95.29-100.00	0	0.00
1762	74	74	138.15	78-140	99.29	95.06-100.00	0	0.00
1763	74	74	102.69	68-115	99.78	99.03-100.00	0	0.00
1764	74	73	292.92	44-298	99.90	97.73-100.00	1	1.35
1765	74	74	496.45	263-501	99.14	98.20-100.00	0	0.00
1766	74	74	296.15	234-297	99.53	98.99-100.00	0	0.00
1767	74	74	97.00	97-97	100.00	100.00-100.00	0	0.00
1768	74	74	296.47	60-302	99.21	97.35-100.00	0	0.00
1769	74	74	302.00	302-302	99.91	99.01-100.00	0	0.00
1770	74	73	297.47	125-302	99.90	95.20-100.00	1	1.35
1771	74	74	481.53	90-495	99.70	91.11-100.00	0	0.00
1772	74	74	300.14	165-302	99.82	96.36-100.00	0	0.00
1773	74	73	137.12	30-139	98.91	90.83-100.00	1	1.35
1774	74	74	302.53	75-358	98.56	96.33-100.00	0	0.00
1775	74	74	480.72	80-493	96.35	93.75-100.00	0	0.00
1776	74	74	86.00	86-86	99.37	97.67-100.00	0	0.00
1777	74	74	338.28	192-358	97.08	92.19-100.00	0	0.00
1778	74	74	179.22	113-495	98.54	95.71-100.00	0	0.00
1779	74	74	55.00	55-55	98.80	94.55-100.00	0	0.00
1780	74	74	55.00	55-55	100.00	100.00-100.00	0	0.00
1781	74	74	55.00	55-55	100.00	100.00-100.00	0	0.00
1782	74	74	249.28	247-416	93.70	92.71-100.00	0	0.00
1783	74	74	289.50	152-301	97.14	92.28-100.00	0	0.00
1784	74	74	185.00	185-185	100.00	100.00-100.00	0	0.00
1785	74	74	84.28	59-86	98.98	93.22-100.00	0	0.00
1786	74	74	222.95	67-302	98.15	94.03-100.00	0	0.00
1787	74	74	191.19	187-497	98.77	96.26-100.00	0	0.00
1788	74	74	472.47	235-496	99.75	99.07-100.00	0	0.00
1789	74	74	155.76	148-189	99.81	98.65-100.00	0	0.00
1790	74	74	285.28	79-292	99.47	96.08-100.00	0	0.00
1791	74	74	514.00	514-514	99.66	99.42-100.00	0	0.00
1792	74	70	483.62	67-515	98.28	91.04-100.00	2	2.70
1793	74	74	500.61	204-514	99.85	99.37-100.00	0	0.00
1794	74	73	385.85	79-414	98.07	95.99-100.00	1	1.35
1795	74	73	285.20	130-293	99.78	92.74-100.00	1	1.35
1796	74	74	192.93	107-195	98.76	96.92-100.00	0	0.00
1797	74	74	91.00	91-91	97.58	93.41-100.00	0	0.00
1798	74	73	283.32	69-292	99.38	93.04-100.00	1	1.35
1799	74	73	226.74	107-516	98.07	92.52-100.00	1	1.35
1800	74	74	288.16	197-291	99.62	92.39-100.00	0	0.00
1801	74	74	288.65	117-291	100.00	99.66-100.00	0	0.00
1802	74	74	514.84	410-518	99.26	98.46-100.00	0	0.00
1803	74	73	283.95	105-291	98.56	96.19-100.00	1	1.35
1804	74	74	141.77	125-142	99.11	91.20-100.00	0	0.00
1805	74	73	269.03	119-292	99.55	97.08-100.00	1	1.35
1806	74	74	116.59	76-128	99.62	94.74-100.00	0	0.00
1807	74	74	141.53	107-142	100.00	100.00-100.00	0	0.00
1808	74	74	142.00	142-142	100.00	100.00-100.00	0	0.00
1809	74	74	141.82	129-142	99.19	93.02-100.00	0	0.00
1810	74	74	296.00	296-296	99.96	99.32-100.00	0	0.00
1811	74	74	296.00	296-296	99.62	98.65-100.00	0	0.00
1812	74	74	195.00	195-195	99.98	99.49-100.00	0	0.00
1813	74	74	194.46	156-195	98.65	93.30-100.00	0	0.00
1814	74	73	472.01	128-506	97.06	91.41-100.00	1	1.35
1815	74	74	292.07	50-296	99.86	99.60-100.00	0	0.00
1816	74	74	412.47	352-414	99.94	97.16-100.00	0	0.00
1817	74	74	293.24	194-296	98.57	90.21-100.00	0	0.00
1818	74	74	505.00	505-505	99.81	99.41-100.00	0	0.00
1819	74	73	126.15	95-186	96.07	95.24-100.00	1	1.35
1820	74	74	97.00	97-97	100.00	100.00-100.00	0	0.00
1821	74	74	288.59	79-294	97.83	92.41-100.00	0	0.00
1822	74	74	140.88	132-141	99.70	98.58-100.00	0	0.00
1823	74	74	510.15	448-511	99.79	99.41-100.00	0	0.00
1824	74	74	291.65	193-293	99.97	99.66-100.00	0	0.00
1825	74	74	141.00	141-141	98.58	97.87-100.00	0	0.00
1826	74	73	288.41	56-294	99.58	90.68-100.00	1	1.35
1827	74	74	289.08	289-295	98.89	97.92-100.00	0	0.00
1828	74	74	96.23	40-97	99.29	92.50-100.00	0	0.00
1829	74	74	141.00	141-141	99.83	98.58-100.00	0	0.00
1830	74	74	96.58	66-97	99.16	97.94-100.00	0	0.00
1831	74	74	80.15	80-91	95.00	93.75-100.00	0	0.00
1832	74	74	192.77	103-194	97.91	95.88-100.00	0	0.00
1833	74	74	311.00	311-311	99.95	99.36-100.00	0	0.00
1834	74	74	303.69	142-311	97.96	93.66-100.00	0	0.00
1835	74	74	194.00	194-194	99.87	99.48-100.00	0	0.00
1836	74	73	305.05	67-312	99.18	95.52-100.00	1	1.35
1837	74	74	96.55	96-137	97.92	96.88-100.00	0	0.00
1838	74	73	306.68	109-312	99.56	98.97-100.00	1	1.35
1839	74	74	325.14	103-355	99.07	97.87-100.00	0	0.00
1840	74	74	97.54	97-137	99.37	97.94-100.00	0	0.00
1841	74	74	304.05	170-311	99.22	98.37-100.00	0	0.00
1842	74	74	355.00	355-355	98.48	97.18-100.00	0	0.00
1843	74	73	464.01	155-476	99.29	91.98-100.00	1	1.35
1844	74	73	350.32	126-355	99.72	96.03-100.00	1	1.35
1845	74	74	137.00	137-137	99.98	99.27-100.00	0	0.00
1846	74	74	307.49	268-310	95.86	92.86-100.00	0	0.00
1847	74	74	135.24	69-137	99.27	98.53-100.00	0	0.00
1848	74	74	306.69	202-311	99.32	98.71-100.00	0	0.00
1849	74	74	307.07	168-310	99.72	94.05-100.00	0	0.00
1850	74	74	458.11	110-476	99.30	97.27-100.00	0	0.00
1851	74	74	304.43	104-310	99.22	91.61-100.00	0	0.00
1852	74	74	410.95	121-419	99.00	91.85-100.00	0	0.00
1853	74	74	308.26	179-315	98.94	95.53-100.00	0	0.00
1854	74	73	453.03	100-469	99.43	95.38-100.00	1	1.35
1855	74	74	95.28	43-96	99.48	90.70-100.00	0	0.00
1856	74	74	416.85	321-419	99.80	96.08-100.00	0	0.00
1857	74	74	310.35	98-315	99.59	98.52-100.00	0	0.00
1858	74	74	312.58	230-315	98.99	97.14-100.00	0	0.00
1859	74	74	445.04	143-469	95.68	91.76-100.00	0	0.00
1860	74	71	447.36	71-469	97.85	91.30-100.00	3	4.05
1861	74	71	400.97	72-419	99.38	91.67-100.00	3	4.05
1862	74	74	311.74	147-314	99.84	99.04-100.00	0	0.00
1863	74	74	133.81	32-136	99.31	96.88-100.00	0	0.00
1864	74	74	460.12	447-471	95.68	95.08-100.00	0	0.00
1865	74	74	135.70	114-136	99.85	99.12-100.00	0	0.00
1866	74	74	78.18	78-91	95.65	92.31-100.00	0	0.00
1867	74	73	306.65	139-313	98.97	91.67-100.00	1	1.35
1868	74	74	134.91	55-136	100.00	100.00-100.00	0	0.00
1869	74	74	306.69	277-314	92.11	91.21-100.00	0	0.00
1870	74	74	418.73	399-419	99.99	99.52-100.00	0	0.00
1871	74	74	416.51	396-419	99.36	97.73-100.00	0	0.00
1872	74	74	134.50	64-136	99.32	96.91-100.00	0	0.00
1873	74	73	476.27	120-488	99.31	97.77-100.00	1	1.35
1874	74	73	181.55	149-182	99.92	95.30-100.00	1	1.35
1875	74	73	293.28	70-305	97.97	95.71-100.00	1	1.35
1876	74	74	302.86	262-304	98.35	96.71-100.00	0	0.00
1877	74	74	127.18	87-128	99.81	93.10-100.00	0	0.00
1878	74	74	185.00	185-185	100.00	100.00-100.00	0	0.00
1879	74	74	484.28	390-486	99.51	93.63-100.00	0	0.00
1880	74	74	138.00	138-138	99.75	97.83-100.00	0	0.00
1881	74	73	297.74	76-305	99.96	99.67-100.00	1	1.35
1882	74	74	182.00	182-182	99.96	99.45-100.00	0	0.00
1883	74	74	488.30	437-489	98.58	97.48-100.00	0	0.00
1884	74	74	491.00	491-491	99.87	97.56-100.00	0	0.00
1885	74	74	71.00	71-71	99.60	98.59-100.00	0	0.00
1886	74	74	302.86	293-303	99.99	98.98-100.00	0	0.00
1887	74	74	136.78	77-139	99.92	96.10-100.00	0	0.00
1888	74	74	139.00	139-139	99.99	99.28-100.00	0	0.00
1889	74	73	295.64	31-304	98.40	91.00-100.00	1	1.35
1890	74	74	489.00	489-489	99.89	99.59-100.00	0	0.00
1891	74	74	351.54	125-358	91.62	90.88-100.00	0	0.00
1892	74	73	298.42	47-303	99.46	93.73-100.00	1	1.35
1893	74	74	299.30	162-303	99.29	90.12-100.00	0	0.00
1894	74	74	126.59	69-128	99.96	99.22-100.00	0	0.00
1895	74	74	87.00	87-87	100.00	100.00-100.00	0	0.00
1896	74	74	295.09	198-309	92.67	91.25-100.00	0	0.00
1897	74	74	305.99	184-308	99.88	99.35-100.00	0	0.00
1898	74	74	127.18	72-128	98.61	91.67-100.00	0	0.00
1899	74	74	305.24	130-309	99.19	98.38-100.00	0	0.00
1900	74	74	474.95	325-477	99.97	99.69-100.00	0	0.00
1901	74	74	308.86	299-309	99.91	94.98-100.00	0	0.00
1902	74	74	86.26	32-87	99.96	96.88-100.00	0	0.00
1903	74	74	136.51	101-137	98.94	90.10-100.00	0	0.00
1904	74	74	305.16	109-308	99.89	97.31-100.00	0	0.00
1905	74	74	306.00	306-306	99.60	98.37-100.00	0	0.00
1906	74	72	402.36	78-417	98.60	93.59-100.00	2	2.70
1907	74	74	306.00	306-306	99.81	99.02-100.00	0	0.00
1908	74	74	85.73	64-87	98.42	91.86-100.00	0	0.00
1909	74	74	302.84	149-306	99.32	93.29-100.00	0	0.00
1910	74	74	113.91	34-115	98.84	94.12-100.00	0	0.00
1911	74	74	113.57	50-115	99.79	92.00-100.00	0	0.00
1912	74	73	293.84	91-308	98.67	96.27-100.00	1	1.35
1913	74	74	185.00	185-185	99.85	98.92-100.00	0	0.00
1914	74	74	124.35	49-128	98.55	95.92-100.00	0	0.00
1915	74	74	72.00	72-72	100.00	100.00-100.00	0	0.00
1916	74	73	241.55	100-250	98.70	93.78-100.00	1	1.35
1917	74	74	166.16	103-169	96.95	93.20-100.00	0	0.00
1918	74	74	179.34	142-180	99.00	94.08-100.00	0	0.00
1919	74	74	374.80	157-379	99.99	99.74-100.00	0	0.00
1920	74	74	195.73	125-198	99.67	98.48-100.00	0	0.00
1921	74	74	255.38	92-258	99.23	94.19-100.00	0	0.00
1922	74	74	258.00	258-258	99.71	98.84-100.00	0	0.00
1923	74	74	214.66	186-219	91.72	90.70-100.00	0	0.00
1924	74	74	131.78	96-152	93.29	92.42-100.00	0	0.00
1925	74	74	215.11	102-219	99.72	90.41-100.00	0	0.00
1926	74	74	208.27	192-250	99.86	98.02-100.00	0	0.00
1927	74	74	218.59	189-219	99.46	97.26-100.00	0	0.00
1928	74	74	35.00	35-35	99.88	97.14-100.00	0	0.00
1929	74	74	384.72	186-388	97.09	94.62-100.00	0	0.00
1930	74	74	253.69	227-258	95.11	94.49-100.00	0	0.00
1931	74	74	218.24	163-219	99.57	98.63-100.00	0	0.00
1932	74	74	86.26	86-105	95.44	93.02-100.00	0	0.00
1933	74	74	157.00	157-157	98.67	97.45-100.00	0	0.00
1934	74	74	617.01	617-618	99.53	96.27-100.00	0	0.00
1935	74	74	352.00	330-374	99.49	98.58-100.00	0	0.00
1936	74	74	243.86	84-247	99.06	97.57-100.00	0	0.00
1937	74	74	212.26	118-217	99.25	93.44-100.00	0	0.00
1938	74	74	196.35	166-218	99.79	98.98-100.00	0	0.00
1939	74	74	200.89	78-244	95.61	95.54-100.00	0	0.00
1940	74	74	103.03	103-105	94.25	94.17-100.00	0	0.00
1941	74	73	197.49	89-200	99.56	93.26-100.00	1	1.35
1942	74	74	398.00	398-398	99.90	99.50-100.00	0	0.00
1943	74	74	178.36	81-180	98.79	96.20-100.00	0	0.00
1944	74	74	156.26	102-157	99.91	94.12-100.00	0	0.00
1945	74	74	182.01	101-184	99.42	91.09-100.00	0	0.00
1946	74	74	199.92	194-200	99.18	97.42-100.00	0	0.00
1947	74	74	107.82	88-124	96.99	93.18-100.00	0	0.00
1948	74	74	157.00	157-157	99.45	98.09-100.00	0	0.00
1949	74	74	254.66	163-256	98.46	96.48-100.00	0	0.00
1950	74	74	198.00	198-198	99.66	98.48-100.00	0	0.00
1951	74	74	219.99	219-220	99.35	92.27-100.00	0	0.00
1952	74	74	190.19	157-191	99.50	98.43-100.00	0	0.00
1953	74	74	398.36	352-399	99.90	99.25-100.00	0	0.00
1954	74	74	124.14	117-125	99.13	96.58-100.00	0	0.00
1955	74	74	251.47	86-256	99.12	93.02-100.00	0	0.00
1956	74	74	153.80	139-154	98.52	97.12-100.00	0	0.00
1957	74	73	384.51	49-407	93.94	91.84-100.00	1	1.35
1958	74	74	186.92	181-187	98.09	92.27-100.00	0	0.00
1959	74	74	366.11	82-375	96.97	92.00-100.00	0	0.00
1960	74	74	220.00	220-220	99.93	99.55-100.00	0	0.00
1961	74	74	250.05	171-256	96.84	92.40-100.00	0	0.00
1962	74	74	218.88	137-220	99.88	96.35-100.00	0	0.00
1963	74	73	190.16	129-191	99.78	93.80-100.00	1	1.35
1964	74	74	384.11	206-387	99.05	97.46-100.00	0	0.00
1965	74	74	190.93	186-191	99.99	98.92-100.00	0	0.00
1966	74	74	206.53	206-245	99.21	98.54-100.00	0	0.00
1967	74	74	241.80	193-244	98.57	95.90-100.00	0	0.00
1968	74	74	164.93	157-168	98.52	97.58-100.00	0	0.00
1969	74	74	190.65	165-191	99.99	99.48-100.00	0	0.00
1970	74	74	234.00	234-234	99.90	98.29-100.00	0	0.00
1971	74	74	215.57	74-219	99.39	92.73-100.00	0	0.00
1972	74	73	376.80	125-383	98.74	91.20-100.00	1	1.35
1973	74	74	233.70	212-234	99.83	94.81-100.00	0	0.00
1974	74	74	255.07	157-257	99.95	99.61-100.00	0	0.00
1975	74	74	248.18	187-256	95.85	92.75-100.00	0	0.00
1976	74	73	196.26	116-198	99.62	94.79-100.00	1	1.35
1977	74	74	79.00	79-79	99.06	96.20-100.00	0	0.00
1978	74	74	78.77	62-79	99.88	98.73-100.00	0	0.00
1979	74	74	215.66	77-220	99.51	96.39-100.00	0	0.00
1980	74	74	255.47	144-257	99.64	98.83-100.00	0	0.00
1981	74	74	184.43	78-187	99.17	93.49-100.00	0	0.00
1982	74	73	251.49	93-256	99.10	95.36-100.00	1	1.35
1983	74	73	249.92	101-261	98.18	96.46-100.00	1	1.35
1984	74	73	229.01	62-235	99.66	97.50-100.00	1	1.35
1985	74	74	107.19	82-125	97.03	93.33-100.00	0	0.00
1986	74	74	241.08	241-243	99.44	97.93-100.00	0	0.00
1987	74	74	149.04	79-150	97.99	96.00-100.00	0	0.00
1988	74	74	210.55	120-215	99.09	93.98-100.00	0	0.00
1989	74	74	186.20	63-188	98.78	91.11-100.00	0	0.00
1990	74	74	175.74	141-192	97.42	96.02-100.00	0	0.00
1991	74	74	179.00	179-179	100.00	100.00-100.00	0	0.00
1992	74	74	104.00	104-104	99.05	96.15-100.00	0	0.00
1993	74	74	104.00	104-104	99.91	99.04-100.00	0	0.00
1994	74	74	169.00	169-169	99.92	99.41-100.00	0	0.00
1995	74	74	243.00	243-243	99.22	98.35-100.00	0	0.00
1996	74	74	241.62	177-243	99.56	98.31-100.00	0	0.00
1997	74	74	198.00	198-198	99.12	97.47-100.00	0	0.00
1998	74	74	178.86	174-179	99.77	99.43-100.00	0	0.00
[truncated: 26,212 more rows]
